# Supplementary material for: 2-{2,4,6-Tris(bromo­meth­yl)-3,5-bis­[(1,3-dioxoisoindolin-2-yl)meth­yl]benz­yl}iso­indoline-1,3-dione toluene monosolvate
Source: Acta Crystallogr Sect E Struct Rep Online. 2014 Mar 5;70(Pt 4):o393–4. doi: 10.1107/S1600536814004383 (PMC3998546; doi:10.1107/S1600536814004383)
Supplement: Supplementary file 1 [file e-70-0o393-sup1.cif]

##############################################################################
#                                                                            #
# This CIF contains the data in a paper accepted for publication in          #
# Acta Crystallographica Section E. It conforms to the requirements of       #
# Notes for Authors for Acta Crystallographica Section E, and has been       #
# peer reviewed under the auspices of the IUCr Commission on Journals.       #
#                                                                            #
# Full details of the Crystallographic Information File format               #
# are given in the paper "The Crystallographic Information File (CIF):       #
# a New Standard Archive File for Crystallography" by S. R. Hall, F. H.      #
# Allen and I. D. Brown [Acta Cryst. (1991), A47, 655-685].                  #
#                                                                            #
# The current version of the core CIF dictionary is obtainable from          #
# ftp://ftp.iucr.org/pub/cif_core.dic.                                       #
#                                                                            #
# Software is freely available for graphical display of the structure(s)     #
# in this CIF. For information consult the CIF software page                 #
# http://www.iucr.org/resources/cif/software.                                #
#                                                                            #
# This file may be used for bona fide research purposes within the           #
# scientific community so long as proper attribution is given to the journal # 
# article from which it was obtained.                                        #
#                                                                            #
##############################################################################
data_I
_audit_creation_method     SHELXL-97
_database_code_depnum_ccdc_archive     'CCDC 988768'
_chemical_name_systematic
;\
2-{2,4,6-Tris(bromomethyl)-3,5-bis[(1,3-dioxoisoindolin-2-\
yl)methyl]benzyl}isoindoline-1,3-dione toluene monosolvate
;
_chemical_name_common
;
1,3,5-Tris(phthalimidomethyl)-2,4,6-tris(bromomethyl)benzene
toluene monosolvate
;
_chemical_formula_moiety     'C36 H24 Br3 N3 O6, C7 H8'
_chemical_formula_sum     'C43 H32 Br3 N3 O6'
_chemical_formula_iupac     'C36 H24 Br3 N3 O6, C7 H8'
_chemical_formula_weight     926.45
_chemical_melting_point     ?
_symmetry_cell_setting     orthorhombic
_symmetry_space_group_name_H-M     'P n a 21'
_symmetry_space_group_name_Hall     'P 2c -2n'
loop_
    _symmetry_equiv_pos_as_xyz
    'x, y, z'
    '-x, -y, z+1/2'
    'x+1/2, -y+1/2, z'
    '-x+1/2, y+1/2, z+1/2'
_cell_length_a     9.2879(2)
_cell_length_b     39.2730(11)
_cell_length_c     10.5592(3)
_cell_angle_alpha     90.00
_cell_angle_beta     90.00
_cell_angle_gamma     90.00
_cell_volume     3851.61(17)
_cell_formula_units_Z     4
_cell_measurement_reflns_used     9504
_cell_measurement_theta_min     2.59
_cell_measurement_theta_max     30.09
_cell_measurement_temperature     100(2)
_exptl_crystal_description     irregular
_exptl_crystal_colour     colourless
_exptl_crystal_size_max     0.50
_exptl_crystal_size_mid     0.42
_exptl_crystal_size_min     0.34
_exptl_crystal_density_diffrn     1.598
_exptl_crystal_density_meas     ?
_exptl_crystal_density_method     'not measured'
_exptl_crystal_F_000     1856
_exptl_absorpt_coefficient_mu     3.195
_exptl_absorpt_correction_type     multi-scan
_exptl_absorpt_process_details     '(SADABS; Bruker, 2008)'
_exptl_absorpt_correction_T_min     0.2980
_exptl_absorpt_correction_T_max     0.4096
_exptl_special_details     ?
_diffrn_ambient_temperature     100(2)
_diffrn_radiation_type     MoK\a
_diffrn_radiation_wavelength     0.71073
_diffrn_radiation_source     'fine-focus sealed tube'
_diffrn_radiation_monochromator     graphite
_diffrn_measurement_device_type     'Bruker APEXII CCD area-detector'
_diffrn_measurement_method     'phi and omega scans'
_diffrn_detector_area_resol_mean     ?
_diffrn_reflns_number     59694
_diffrn_reflns_av_R_equivalents     0.0290
_diffrn_reflns_av_sigmaI/netI     0.0361
_diffrn_reflns_theta_min     2.25
_diffrn_reflns_theta_max     29.80
_diffrn_reflns_theta_full     29.80
_diffrn_measured_fraction_theta_max     0.999
_diffrn_measured_fraction_theta_full     0.999
_diffrn_reflns_limit_h_min     -12
_diffrn_reflns_limit_h_max     12
_diffrn_reflns_limit_k_min     -54
_diffrn_reflns_limit_k_max     54
_diffrn_reflns_limit_l_min     -14
_diffrn_reflns_limit_l_max     14
_diffrn_standards_number     ?
_diffrn_standards_interval_count     ?
_diffrn_standards_interval_time     ?
_refine_special_details
;
Refinement of <i>F</i>^2^ against ALL reflections. The weighted <i>R</i>-factor
<i>wR</i> and goodness of fit <i>S</i> are based on <i>F</i>^2^, conventional
<i>R</i>-factors <i>R</i> are based on <i>F</i>, with <i>F</i> set to zero for
negative <i>F</i>^2^. The threshold expression of <i>F</i>^2^ >
\s(<i>F</i>^2^) is used only for calculating <i>R</i>-factors(gt) <i>etc</i>.
and is not relevant to the choice of reflections for refinement.
<i>R</i>-factors based on <i>F</i>^2^ are statistically about twice as large
as those based on <i>F</i>, and <i>R</i>- factors based on ALL data will be
even larger.
;
_reflns_number_total     10997
_reflns_number_gt     10267
_reflns_threshold_expression     I>2sigma(I)
_refine_ls_structure_factor_coef     Fsqd
_refine_ls_matrix_type     full
_refine_ls_R_factor_all     0.0296
_refine_ls_R_factor_gt     0.0258
_refine_ls_wR_factor_gt     0.0565
_refine_ls_wR_factor_ref     0.0574
_refine_ls_goodness_of_fit_ref     1.062
_refine_ls_restrained_S_all     1.062
_refine_ls_number_reflns     10997
_refine_ls_number_parameters     482
_refine_ls_number_restraints     1
_refine_ls_hydrogen_treatment     constr
_refine_ls_weighting_scheme     calc
_refine_ls_weighting_details
         'calc w=1/[\s^2^(Fo^2^)+(0.0167P)^2^+1.9141P] where P=(Fo^2^+2Fc^2^)/3'
_atom_sites_solution_hydrogens     geom
_atom_sites_solution_primary     direct
_atom_sites_solution_secondary     difmap
_refine_ls_shift/su_max     0.001
_refine_ls_shift/su_mean     0.000
_refine_diff_density_max     0.411
_refine_diff_density_min     -0.432
_refine_ls_extinction_method     none
_refine_ls_extinction_coef     ?
_refine_ls_abs_structure_details     'Flack (1983), 5205 Friedel pairs'
_refine_ls_abs_structure_Flack     0.015(4)
loop_
    _atom_type_symbol
    _atom_type_description
    _atom_type_scat_dispersion_real
    _atom_type_scat_dispersion_imag
    _atom_type_scat_source
    'C' 'C' 0.0033 0.0016
                         'International Tables Vol C Tables 4.2.6.8 and 6.1.1.4'
    'H' 'H' 0.0000 0.0000
                         'International Tables Vol C Tables 4.2.6.8 and 6.1.1.4'
    'N' 'N' 0.0061 0.0033
                         'International Tables Vol C Tables 4.2.6.8 and 6.1.1.4'
    'O' 'O' 0.0106 0.0060
                         'International Tables Vol C Tables 4.2.6.8 and 6.1.1.4'
    'Br' 'Br' -0.2901 2.4595
                         'International Tables Vol C Tables 4.2.6.8 and 6.1.1.4'
_computing_data_collection     'APEX2 (Bruker, 2008)'
_computing_cell_refinement     'SAINT (Bruker, 2008)'
_computing_data_reduction     'SAINT (Bruker, 2008)'
_computing_structure_solution     'SHELXS97 (Sheldrick, 2008)'
_computing_structure_refinement     'SHELXL97 (Sheldrick, 2008)'
_computing_molecular_graphics     'ORTEP-3 for Windows (Farrugia, 2012)'
_computing_publication_material     'SHELXL97 (Sheldrick, 2008)'
loop_
    _atom_site_type_symbol
    _atom_site_label
    _atom_site_fract_x
    _atom_site_fract_y
    _atom_site_fract_z
    _atom_site_U_iso_or_equiv
    _atom_site_adp_type
    _atom_site_calc_flag
    _atom_site_refinement_flags
    _atom_site_occupancy
    _atom_site_symmetry_multiplicity
    _atom_site_disorder_assembly
    _atom_site_disorder_group
    Br Br1 0.87579(2) 0.101954(5) -0.01024(2) 0.02056(5) Uani d . 1 1 . .
    Br Br2 1.31949(2) 0.203008(5) 0.23399(2) 0.01976(4) Uani d . 1 1 . .
    Br Br3 0.62645(2) 0.184625(6) 0.55424(2) 0.02518(5) Uani d . 1 1 . .
    O O1 0.62966(17) 0.18819(4) 0.09052(18) 0.0237(4) Uani d . 1 1 . .
    O O2 0.50556(16) 0.07721(3) 0.15611(16) 0.0186(3) Uani d . 1 1 . .
    O O3 1.16142(18) 0.04624(4) 0.10085(18) 0.0278(4) Uani d . 1 1 . .
    O O4 1.3171(2) 0.10168(4) 0.45440(17) 0.0289(4) Uani d . 1 1 . .
    O O5 1.10398(16) 0.16994(4) 0.62809(16) 0.0188(3) Uani d . 1 1 . .
    O O6 0.81813(16) 0.26402(4) 0.58804(16) 0.0197(3) Uani d . 1 1 . .
    N N1 0.58624(17) 0.13273(4) 0.15120(17) 0.0138(3) Uani d . 1 1 . .
    N N2 1.20917(17) 0.08138(4) 0.27224(17) 0.0144(3) Uani d . 1 1 . .
    N N3 0.97292(17) 0.21791(4) 0.57551(16) 0.0123(3) Uani d . 1 1 . .
    C C1 0.79776(19) 0.14557(5) 0.29093(19) 0.0118(4) Uani d . 1 1 . .
    C C2 0.90990(19) 0.12503(4) 0.2461(2) 0.0120(3) Uani d . 1 1 . .
    C C3 1.0543(2) 0.13449(5) 0.26749(18) 0.0117(4) Uani d . 1 1 . .
    C C4 1.0854(2) 0.16428(5) 0.33462(19) 0.0113(4) Uani d . 1 1 . .
    C C5 0.9733(2) 0.18575(4) 0.37434(19) 0.0109(4) Uani d . 1 1 . .
    C C6 0.8299(2) 0.17643(5) 0.35213(19) 0.0120(4) Uani d . 1 1 . .
    C C7 0.8773(2) 0.09313(5) 0.1739(2) 0.0146(4) Uani d . 1 1 . .
    H H7A 0.7823 0.0842 0.2003 0.017 Uiso calc R 1 1 . .
    H H7B 0.9508 0.0757 0.1935 0.017 Uiso calc R 1 1 . .
    C C8 1.2373(2) 0.17347(5) 0.3659(2) 0.0132(4) Uani d . 1 1 . .
    H H8A 1.2957 0.1525 0.3733 0.016 Uiso calc R 1 1 . .
    H H8B 1.2401 0.1854 0.4484 0.016 Uiso calc R 1 1 . .
    C C9 0.7111(2) 0.19981(5) 0.3924(2) 0.0164(4) Uani d . 1 1 . .
    H H9A 0.6356 0.2003 0.3263 0.020 Uiso calc R 1 1 . .
    H H9B 0.7494 0.2232 0.4021 0.020 Uiso calc R 1 1 . .
    C C10 0.6420(2) 0.13404(5) 0.2795(2) 0.0144(4) Uani d . 1 1 . .
    H H10A 0.6332 0.1111 0.3176 0.017 Uiso calc R 1 1 . .
    H H10B 0.5810 0.1497 0.3297 0.017 Uiso calc R 1 1 . .
    C C11 0.5808(2) 0.16045(5) 0.0676(2) 0.0181(4) Uani d . 1 1 . .
    C C12 0.5030(2) 0.14809(6) -0.0454(2) 0.0193(4) Uani d . 1 1 . .
    C C13 0.4667(2) 0.16503(7) -0.1558(2) 0.0302(6) Uani d . 1 1 . .
    H H13 0.4953 0.1879 -0.1703 0.036 Uiso calc R 1 1 . .
    C C14 0.3862(2) 0.14693(9) -0.2448(3) 0.0396(7) Uani d . 1 1 . .
    H H14 0.3603 0.1577 -0.3221 0.048 Uiso calc R 1 1 . .
    C C15 0.3432(3) 0.11369(9) -0.2229(3) 0.0413(8) Uani d . 1 1 . .
    H H15 0.2870 0.1022 -0.2848 0.050 Uiso calc R 1 1 . .
    C C16 0.3809(2) 0.09660(8) -0.1111(3) 0.0302(6) Uani d . 1 1 . .
    H H16 0.3523 0.0738 -0.0957 0.036 Uiso calc R 1 1 . .
    C C17 0.4624(2) 0.11481(6) -0.0243(2) 0.0196(4) Uani d . 1 1 . .
    C C18 0.5164(2) 0.10438(5) 0.1015(2) 0.0151(4) Uani d . 1 1 . .
    C C19 1.1748(2) 0.11348(5) 0.20873(19) 0.0132(4) Uani d . 1 1 . .
    H H19A 1.1484 0.1084 0.1199 0.016 Uiso calc R 1 1 . .
    H H19B 1.2630 0.1276 0.2067 0.016 Uiso calc R 1 1 . .
    C C20 1.2076(2) 0.05012(5) 0.2068(2) 0.0194(5) Uani d . 1 1 . .
    C C21 1.2715(2) 0.02478(5) 0.2940(2) 0.0220(5) Uani d . 1 1 . .
    C C22 1.2896(2) -0.01012(6) 0.2806(3) 0.0313(6) Uani d . 1 1 . .
    H H22 1.2603 -0.0217 0.2059 0.038 Uiso calc R 1 1 . .
    C C23 1.3520(3) -0.02728(6) 0.3804(4) 0.0386(7) Uani d . 1 1 . .
    H H23 1.3643 -0.0512 0.3749 0.046 Uiso calc R 1 1 . .
    C C24 1.3972(3) -0.01038(6) 0.4888(4) 0.0392(7) Uani d . 1 1 . .
    H H24 1.4407 -0.0229 0.5555 0.047 Uiso calc R 1 1 . .
    C C25 1.3799(3) 0.02466(6) 0.5013(3) 0.0327(6) Uani d . 1 1 . .
    H H25 1.4109 0.0364 0.5751 0.039 Uiso calc R 1 1 . .
    C C26 1.3160(2) 0.04157(5) 0.4020(2) 0.0223(5) Uani d . 1 1 . .
    C C27 1.2844(2) 0.07837(5) 0.3867(2) 0.0191(4) Uani d . 1 1 . .
    C C28 1.0073(2) 0.21895(5) 0.44127(19) 0.0124(4) Uani d . 1 1 . .
    H H28A 1.1110 0.2241 0.4309 0.015 Uiso calc R 1 1 . .
    H H28B 0.9520 0.2376 0.4009 0.015 Uiso calc R 1 1 . .
    C C29 1.0301(2) 0.19385(5) 0.6595(2) 0.0148(4) Uani d . 1 1 . .
    C C30 0.9806(2) 0.20383(5) 0.7871(2) 0.0170(4) Uani d . 1 1 . .
    C C31 1.0109(2) 0.18917(6) 0.9036(2) 0.0217(5) Uani d . 1 1 . .
    H H31 1.0716 0.1698 0.9110 0.026 Uiso calc R 1 1 . .
    C C32 0.9476(3) 0.20435(6) 1.0092(2) 0.0292(5) Uani d . 1 1 . .
    H H32 0.9658 0.1953 1.0911 0.035 Uiso calc R 1 1 . .
    C C33 0.8587(3) 0.23229(6) 0.9963(3) 0.0299(5) Uani d . 1 1 . .
    H H33 0.8164 0.2419 1.0701 0.036 Uiso calc R 1 1 . .
    C C34 0.8289(3) 0.24692(6) 0.8796(2) 0.0232(5) Uani d . 1 1 . .
    H H34 0.7676 0.2662 0.8721 0.028 Uiso calc R 1 1 . .
    C C35 0.8927(2) 0.23217(5) 0.7747(2) 0.0172(4) Uani d . 1 1 . .
    C C36 0.8850(2) 0.24137(5) 0.6388(2) 0.0155(4) Uani d . 1 1 . .
    C C1A 0.8364(2) 0.03354(5) 0.44059(17) 0.0507(9) Uani d G 1 1 . .
    C C2A 0.7319(2) 0.05829(5) 0.4604(2) 0.0498(8) Uani d G 1 1 . .
    H H2A 0.6435 0.0573 0.4151 0.060 Uiso calc R 1 1 . .
    C C3A 0.7565(3) 0.08446(5) 0.5463(2) 0.0810(14) Uani d G 1 1 . .
    H H3A 0.6850 0.1014 0.5598 0.097 Uiso calc R 1 1 . .
    C C4A 0.8858(4) 0.08588(6) 0.6124(2) 0.0887(18) Uani d G 1 1 . .
    H H4A 0.9026 0.1038 0.6712 0.106 Uiso calc R 1 1 . .
    C C5A 0.9904(3) 0.06113(8) 0.5927(2) 0.0813(15) Uani d G 1 1 . .
    H H5A 1.0787 0.0621 0.6379 0.098 Uiso calc R 1 1 . .
    C C6A 0.96570(19) 0.03496(7) 0.5067(2) 0.0693(12) Uani d G 1 1 . .
    H H6A 1.0372 0.0180 0.4932 0.083 Uiso calc R 1 1 . .
    C C7A 0.8255(4) 0.00470(6) 0.3449(2) 0.0941(18) Uani d G 1 1 . .
    H H7A1 0.7240 -0.0012 0.3319 0.141 Uiso calc R 1 1 . .
    H H7A2 0.8776 -0.0152 0.3767 0.141 Uiso calc R 1 1 . .
    H H7A3 0.8677 0.0120 0.2642 0.141 Uiso calc R 1 1 . .
loop_
    _atom_site_aniso_label
    _atom_site_aniso_U_11
    _atom_site_aniso_U_22
    _atom_site_aniso_U_33
    _atom_site_aniso_U_12
    _atom_site_aniso_U_13
    _atom_site_aniso_U_23
    Br1 0.02090(10) 0.02545(10) 0.01532(10) -0.00046(8) -0.00065(9) -0.00518(9)
    Br2 0.01633(8) 0.02241(9) 0.02055(10) -0.00556(8) 0.00482(9) 0.00259(9)
    Br3 0.01890(10) 0.03088(11) 0.02576(12) -0.00392(8) 0.01001(10) -0.01086(10)
    O1 0.0196(7) 0.0195(7) 0.0320(10) 0.0003(6) 0.0050(7) 0.0052(7)
    O2 0.0196(7) 0.0134(6) 0.0228(8) -0.0023(5) 0.0005(6) -0.0051(6)
    O3 0.0283(9) 0.0211(8) 0.0340(10) 0.0060(6) -0.0097(7) -0.0118(7)
    O4 0.0437(11) 0.0207(8) 0.0223(9) 0.0049(7) -0.0119(7) -0.0006(7)
    O5 0.0186(7) 0.0170(7) 0.0208(8) 0.0065(5) 0.0003(6) 0.0032(6)
    O6 0.0195(7) 0.0140(7) 0.0255(9) 0.0049(5) -0.0014(6) -0.0022(6)
    N1 0.0108(8) 0.0153(7) 0.0152(9) -0.0007(6) -0.0010(6) -0.0015(6)
    N2 0.0132(8) 0.0125(7) 0.0176(9) 0.0024(6) 0.0003(6) -0.0013(6)
    N3 0.0141(7) 0.0108(7) 0.0120(9) 0.0015(6) -0.0002(6) -0.0023(6)
    C1 0.0089(8) 0.0136(8) 0.0130(10) -0.0002(6) -0.0009(7) 0.0008(7)
    C2 0.0125(8) 0.0120(8) 0.0114(9) -0.0012(6) 0.0001(7) 0.0007(7)
    C3 0.0121(8) 0.0107(8) 0.0122(9) 0.0024(6) -0.0002(7) 0.0019(7)
    C4 0.0099(8) 0.0124(8) 0.0116(10) 0.0004(6) -0.0004(7) 0.0025(7)
    C5 0.0103(8) 0.0105(8) 0.0119(10) -0.0008(6) -0.0003(7) 0.0011(7)
    C6 0.0105(8) 0.0134(8) 0.0121(9) 0.0014(6) -0.0008(7) -0.0012(7)
    C7 0.0154(9) 0.0129(8) 0.0153(10) -0.0006(7) -0.0003(8) -0.0021(7)
    C8 0.0110(8) 0.0133(8) 0.0153(10) -0.0033(7) 0.0005(7) 0.0013(7)
    C9 0.0114(9) 0.0165(9) 0.0211(11) 0.0014(7) -0.0001(8) -0.0059(8)
    C10 0.0100(8) 0.0182(9) 0.0148(10) -0.0022(7) -0.0003(7) -0.0027(7)
    C11 0.0116(8) 0.0216(9) 0.0211(11) 0.0037(7) 0.0046(8) 0.0024(9)
    C12 0.0113(9) 0.0303(11) 0.0163(11) 0.0051(8) 0.0026(7) 0.0028(8)
    C13 0.0156(10) 0.0522(15) 0.0228(13) 0.0093(10) 0.0039(9) 0.0130(11)
    C14 0.0174(11) 0.082(2) 0.0198(13) 0.0076(12) -0.0012(10) 0.0112(13)
    C15 0.0153(11) 0.089(2) 0.0190(13) -0.0030(12) -0.0040(9) -0.0087(14)
    C16 0.0153(11) 0.0512(15) 0.0242(13) -0.0040(10) -0.0011(9) -0.0113(11)
    C17 0.0124(9) 0.0274(10) 0.0189(11) 0.0051(7) -0.0001(8) -0.0066(9)
    C18 0.0091(8) 0.0188(9) 0.0176(10) 0.0018(7) 0.0017(7) -0.0067(8)
    C19 0.0122(8) 0.0132(8) 0.0142(11) 0.0009(7) 0.0015(7) -0.0003(7)
    C20 0.0141(9) 0.0149(9) 0.0291(14) 0.0011(7) 0.0005(8) -0.0034(8)
    C21 0.0149(9) 0.0156(9) 0.0354(14) 0.0010(7) 0.0021(9) 0.0019(9)
    C22 0.0228(11) 0.0169(10) 0.0542(18) 0.0028(8) -0.0008(11) 0.0001(10)
    C23 0.0284(13) 0.0144(10) 0.073(2) 0.0023(9) -0.0004(13) 0.0116(12)
    C24 0.0355(14) 0.0264(12) 0.0558(19) 0.0055(10) -0.0055(14) 0.0185(14)
    C25 0.0336(13) 0.0279(11) 0.0366(15) 0.0050(10) 0.0006(12) 0.0129(11)
    C26 0.0188(10) 0.0174(9) 0.0306(13) 0.0021(8) 0.0019(9) 0.0067(9)
    C27 0.0195(10) 0.0190(9) 0.0189(11) 0.0036(8) -0.0002(8) 0.0018(8)
    C28 0.0123(9) 0.0120(8) 0.0128(9) -0.0003(7) -0.0016(7) 0.0002(7)
    C29 0.0119(9) 0.0169(9) 0.0157(10) -0.0012(7) -0.0012(8) 0.0018(8)
    C30 0.0155(9) 0.0205(10) 0.0150(10) -0.0058(8) -0.0004(8) -0.0003(8)
    C31 0.0207(11) 0.0261(11) 0.0184(11) -0.0059(8) -0.0015(9) 0.0039(9)
    C32 0.0363(14) 0.0348(13) 0.0164(12) -0.0132(10) 0.0043(10) -0.0003(9)
    C33 0.0392(14) 0.0307(11) 0.0197(12) -0.0137(10) 0.0120(11) -0.0092(11)
    C34 0.0257(11) 0.0197(10) 0.0241(13) -0.0056(8) 0.0079(10) -0.0081(9)
    C35 0.0161(9) 0.0172(9) 0.0182(11) -0.0049(7) 0.0005(8) -0.0051(8)
    C36 0.0127(9) 0.0134(8) 0.0202(11) -0.0013(7) -0.0001(8) -0.0048(8)
    C1A 0.055(2) 0.059(2) 0.0382(19) -0.0185(16) 0.0039(15) 0.0224(16)
    C2A 0.057(2) 0.0499(18) 0.042(2) -0.0087(15) -0.0076(15) 0.0249(15)
    C3A 0.150(5) 0.045(2) 0.048(2) 0.016(2) 0.005(3) 0.0289(19)
    C4A 0.180(6) 0.055(2) 0.032(2) -0.052(3) -0.004(3) 0.0074(18)
    C5A 0.077(3) 0.096(3) 0.071(3) -0.053(3) -0.007(2) 0.020(3)
    C6A 0.0417(19) 0.109(3) 0.057(3) -0.019(2) 0.0108(17) 0.028(2)
    C7A 0.171(6) 0.058(2) 0.053(3) -0.017(3) 0.016(3) 0.011(2)
_geom_special_details
;
All e.s.d.'s (except the e.s.d. in the dihedral angle between two l.s. planes)
are estimated using the full covariance matrix. The cell e.s.d.'s are taken
into account individually in the estimation of e.s.d.'s in distances, angles
and torsion angles; correlations between e.s.d.'s in cell parameters are only
used when they are defined by crystal symmetry. An approximate (isotropic)
treatment of cell e.s.d.'s is used for estimating e.s.d.'s involving l.s.
planes.
;
loop_
    _geom_bond_atom_site_label_1
    _geom_bond_atom_site_label_2
    _geom_bond_site_symmetry_2
    _geom_bond_distance
    _geom_bond_publ_flag
    Br1 C7 . 1.975(2) ?
    Br2 C8 . 1.967(2) ?
    Br3 C9 . 1.974(2) ?
    O1 C11 . 1.205(3) ?
    O2 C18 . 1.217(3) ?
    O3 C20 . 1.208(3) ?
    O4 C27 . 1.201(3) ?
    O5 C29 . 1.209(2) ?
    O6 C36 . 1.210(2) ?
    N1 C18 . 1.391(2) ?
    N1 C11 . 1.403(3) ?
    N1 C10 . 1.451(3) ?
    N2 C27 . 1.401(3) ?
    N2 C20 . 1.409(3) ?
    N2 C19 . 1.463(2) ?
    N3 C36 . 1.401(2) ?
    N3 C29 . 1.401(3) ?
    N3 C28 . 1.454(3) ?
    C1 C2 . 1.400(3) ?
    C1 C6 . 1.405(3) ?
    C1 C10 . 1.521(3) ?
    C2 C3 . 1.410(2) ?
    C2 C7 . 1.498(3) ?
    C3 C4 . 1.398(3) ?
    C3 C19 . 1.523(3) ?
    C4 C5 . 1.404(3) ?
    C4 C8 . 1.494(3) ?
    C5 C6 . 1.401(3) ?
    C5 C28 . 1.517(3) ?
    C6 C9 . 1.496(3) ?
    C7 H7A . 0.9900 ?
    C7 H7B . 0.9900 ?
    C8 H8A . 0.9900 ?
    C8 H8B . 0.9900 ?
    C9 H9A . 0.9900 ?
    C9 H9B . 0.9900 ?
    C10 H10A . 0.9900 ?
    C10 H10B . 0.9900 ?
    C11 C12 . 1.476(3) ?
    C12 C17 . 1.378(3) ?
    C12 C13 . 1.384(3) ?
    C13 C14 . 1.396(4) ?
    C13 H13 . 0.9500 ?
    C14 C15 . 1.385(5) ?
    C14 H14 . 0.9500 ?
    C15 C16 . 1.402(4) ?
    C15 H15 . 0.9500 ?
    C16 C17 . 1.387(3) ?
    C16 H16 . 0.9500 ?
    C17 C18 . 1.478(3) ?
    C19 H19A . 0.9900 ?
    C19 H19B . 0.9900 ?
    C20 C21 . 1.480(3) ?
    C21 C26 . 1.380(3) ?
    C21 C22 . 1.388(3) ?
    C22 C23 . 1.379(4) ?
    C22 H22 . 0.9500 ?
    C23 C24 . 1.388(5) ?
    C23 H23 . 0.9500 ?
    C24 C25 . 1.392(4) ?
    C24 H24 . 0.9500 ?
    C25 C26 . 1.376(4) ?
    C25 H25 . 0.9500 ?
    C26 C27 . 1.484(3) ?
    C28 H28A . 0.9900 ?
    C28 H28B . 0.9900 ?
    C29 C30 . 1.477(3) ?
    C30 C35 . 1.387(3) ?
    C30 C31 . 1.387(3) ?
    C31 C32 . 1.395(4) ?
    C31 H31 . 0.9500 ?
    C32 C33 . 1.380(4) ?
    C32 H32 . 0.9500 ?
    C33 C34 . 1.388(4) ?
    C33 H33 . 0.9500 ?
    C34 C35 . 1.383(3) ?
    C34 H34 . 0.9500 ?
    C35 C36 . 1.482(3) ?
    C1A C2A . 1.3900 ?
    C1A C6A . 1.3900 ?
    C1A C7A . 1.5213 ?
    C2A C3A . 1.3900 ?
    C2A H2A . 0.9500 ?
    C3A C4A . 1.3900 ?
    C3A H3A . 0.9500 ?
    C4A C5A . 1.3900 ?
    C4A H4A . 0.9500 ?
    C5A C6A . 1.3900 ?
    C5A H5A . 0.9500 ?
    C6A H6A . 0.9500 ?
    C7A H7A1 . 0.9800 ?
    C7A H7A2 . 0.9800 ?
    C7A H7A3 . 0.9800 ?
loop_
    _geom_angle_atom_site_label_1
    _geom_angle_atom_site_label_2
    _geom_angle_atom_site_label_3
    _geom_angle_site_symmetry_1
    _geom_angle_site_symmetry_3
    _geom_angle
    _geom_angle_publ_flag
    C18 N1 C11 . . 111.52(18) ?
    C18 N1 C10 . . 123.14(17) ?
    C11 N1 C10 . . 124.97(17) ?
    C27 N2 C20 . . 110.78(17) ?
    C27 N2 C19 . . 125.23(16) ?
    C20 N2 C19 . . 121.58(17) ?
    C36 N3 C29 . . 111.29(17) ?
    C36 N3 C28 . . 125.06(17) ?
    C29 N3 C28 . . 123.58(16) ?
    C2 C1 C6 . . 119.64(16) ?
    C2 C1 C10 . . 120.62(17) ?
    C6 C1 C10 . . 119.67(17) ?
    C1 C2 C3 . . 120.11(17) ?
    C1 C2 C7 . . 120.26(16) ?
    C3 C2 C7 . . 119.63(16) ?
    C4 C3 C2 . . 119.88(17) ?
    C4 C3 C19 . . 120.55(16) ?
    C2 C3 C19 . . 119.42(17) ?
    C3 C4 C5 . . 120.07(17) ?
    C3 C4 C8 . . 120.62(17) ?
    C5 C4 C8 . . 119.31(17) ?
    C6 C5 C4 . . 119.88(17) ?
    C6 C5 C28 . . 120.05(16) ?
    C4 C5 C28 . . 120.07(16) ?
    C5 C6 C1 . . 120.26(17) ?
    C5 C6 C9 . . 119.51(17) ?
    C1 C6 C9 . . 120.22(17) ?
    C2 C7 Br1 . . 110.86(14) ?
    C2 C7 H7A . . 109.5 ?
    Br1 C7 H7A . . 109.5 ?
    C2 C7 H7B . . 109.5 ?
    Br1 C7 H7B . . 109.5 ?
    H7A C7 H7B . . 108.1 ?
    C4 C8 Br2 . . 110.66(14) ?
    C4 C8 H8A . . 109.5 ?
    Br2 C8 H8A . . 109.5 ?
    C4 C8 H8B . . 109.5 ?
    Br2 C8 H8B . . 109.5 ?
    H8A C8 H8B . . 108.1 ?
    C6 C9 Br3 . . 110.74(14) ?
    C6 C9 H9A . . 109.5 ?
    Br3 C9 H9A . . 109.5 ?
    C6 C9 H9B . . 109.5 ?
    Br3 C9 H9B . . 109.5 ?
    H9A C9 H9B . . 108.1 ?
    N1 C10 C1 . . 115.09(17) ?
    N1 C10 H10A . . 108.5 ?
    C1 C10 H10A . . 108.5 ?
    N1 C10 H10B . . 108.5 ?
    C1 C10 H10B . . 108.5 ?
    H10A C10 H10B . . 107.5 ?
    O1 C11 N1 . . 124.2(2) ?
    O1 C11 C12 . . 130.1(2) ?
    N1 C11 C12 . . 105.73(17) ?
    C17 C12 C13 . . 121.7(2) ?
    C17 C12 C11 . . 108.37(19) ?
    C13 C12 C11 . . 129.9(2) ?
    C12 C13 C14 . . 116.9(3) ?
    C12 C13 H13 . . 121.5 ?
    C14 C13 H13 . . 121.5 ?
    C15 C14 C13 . . 121.5(3) ?
    C15 C14 H14 . . 119.3 ?
    C13 C14 H14 . . 119.3 ?
    C14 C15 C16 . . 121.3(3) ?
    C14 C15 H15 . . 119.4 ?
    C16 C15 H15 . . 119.3 ?
    C17 C16 C15 . . 116.5(3) ?
    C17 C16 H16 . . 121.8 ?
    C15 C16 H16 . . 121.8 ?
    C12 C17 C16 . . 122.1(2) ?
    C12 C17 C18 . . 108.37(19) ?
    C16 C17 C18 . . 129.5(2) ?
    O2 C18 N1 . . 124.2(2) ?
    O2 C18 C17 . . 129.84(19) ?
    N1 C18 C17 . . 105.98(17) ?
    N2 C19 C3 . . 116.12(16) ?
    N2 C19 H19A . . 108.3 ?
    C3 C19 H19A . . 108.3 ?
    N2 C19 H19B . . 108.3 ?
    C3 C19 H19B . . 108.3 ?
    H19A C19 H19B . . 107.4 ?
    O3 C20 N2 . . 124.61(19) ?
    O3 C20 C21 . . 129.3(2) ?
    N2 C20 C21 . . 106.06(19) ?
    C26 C21 C22 . . 121.3(2) ?
    C26 C21 C20 . . 108.21(18) ?
    C22 C21 C20 . . 130.5(2) ?
    C23 C22 C21 . . 117.1(3) ?
    C23 C22 H22 . . 121.5 ?
    C21 C22 H22 . . 121.5 ?
    C22 C23 C24 . . 121.6(2) ?
    C22 C23 H23 . . 119.2 ?
    C24 C23 H23 . . 119.2 ?
    C23 C24 C25 . . 121.1(3) ?
    C23 C24 H24 . . 119.5 ?
    C25 C24 H24 . . 119.5 ?
    C26 C25 C24 . . 117.1(3) ?
    C26 C25 H25 . . 121.5 ?
    C24 C25 H25 . . 121.5 ?
    C25 C26 C21 . . 121.9(2) ?
    C25 C26 C27 . . 129.7(2) ?
    C21 C26 C27 . . 108.4(2) ?
    O4 C27 N2 . . 125.15(19) ?
    O4 C27 C26 . . 128.9(2) ?
    N2 C27 C26 . . 105.95(19) ?
    N3 C28 C5 . . 112.61(16) ?
    N3 C28 H28A . . 109.1 ?
    C5 C28 H28A . . 109.1 ?
    N3 C28 H28B . . 109.1 ?
    C5 C28 H28B . . 109.1 ?
    H28A C28 H28B . . 107.8 ?
    O5 C29 N3 . . 124.4(2) ?
    O5 C29 C30 . . 129.29(19) ?
    N3 C29 C30 . . 106.26(16) ?
    C35 C30 C31 . . 122.4(2) ?
    C35 C30 C29 . . 108.11(18) ?
    C31 C30 C29 . . 129.5(2) ?
    C30 C31 C32 . . 116.5(2) ?
    C30 C31 H31 . . 121.8 ?
    C32 C31 H31 . . 121.8 ?
    C33 C32 C31 . . 120.9(2) ?
    C33 C32 H32 . . 119.5 ?
    C31 C32 H32 . . 119.5 ?
    C32 C33 C34 . . 122.4(2) ?
    C32 C33 H33 . . 118.8 ?
    C34 C33 H33 . . 118.8 ?
    C35 C34 C33 . . 116.9(2) ?
    C35 C34 H34 . . 121.6 ?
    C33 C34 H34 . . 121.6 ?
    C34 C35 C30 . . 120.9(2) ?
    C34 C35 C36 . . 130.8(2) ?
    C30 C35 C36 . . 108.36(18) ?
    O6 C36 N3 . . 124.9(2) ?
    O6 C36 C35 . . 129.2(2) ?
    N3 C36 C35 . . 105.89(17) ?
    C2A C1A C6A . . 120.0 ?
    C2A C1A C7A . . 125.0 ?
    C6A C1A C7A . . 114.9 ?
    C3A C2A C1A . . 120.0 ?
    C3A C2A H2A . . 120.0 ?
    C1A C2A H2A . . 120.0 ?
    C2A C3A C4A . . 120.0 ?
    C2A C3A H3A . . 120.0 ?
    C4A C3A H3A . . 120.0 ?
    C5A C4A C3A . . 120.0 ?
    C5A C4A H4A . . 120.0 ?
    C3A C4A H4A . . 120.0 ?
    C6A C5A C4A . . 120.0 ?
    C6A C5A H5A . . 120.0 ?
    C4A C5A H5A . . 120.0 ?
    C5A C6A C1A . . 120.0 ?
    C5A C6A H6A . . 120.0 ?
    C1A C6A H6A . . 120.0 ?
    C1A C7A H7A1 . . 109.5 ?
    C1A C7A H7A2 . . 109.5 ?
    H7A1 C7A H7A2 . . 109.5 ?
    C1A C7A H7A3 . . 109.5 ?
    H7A1 C7A H7A3 . . 109.5 ?
    H7A2 C7A H7A3 . . 109.5 ?
loop_
    _geom_torsion_atom_site_label_1
    _geom_torsion_atom_site_label_2
    _geom_torsion_atom_site_label_3
    _geom_torsion_atom_site_label_4
    _geom_torsion_site_symmetry_1
    _geom_torsion_site_symmetry_2
    _geom_torsion_site_symmetry_3
    _geom_torsion_site_symmetry_4
    _geom_torsion
    _geom_torsion_publ_flag
    C6 C1 C2 C3 . . . . 3.0(3) ?
    C10 C1 C2 C3 . . . . -174.19(18) ?
    C6 C1 C2 C7 . . . . -176.32(19) ?
    C10 C1 C2 C7 . . . . 6.5(3) ?
    C1 C2 C3 C4 . . . . 0.6(3) ?
    C7 C2 C3 C4 . . . . 179.86(18) ?
    C1 C2 C3 C19 . . . . -174.93(18) ?
    C7 C2 C3 C19 . . . . 4.3(3) ?
    C2 C3 C4 C5 . . . . -3.7(3) ?
    C19 C3 C4 C5 . . . . 171.81(18) ?
    C2 C3 C4 C8 . . . . 175.78(18) ?
    C19 C3 C4 C8 . . . . -8.8(3) ?
    C3 C4 C5 C6 . . . . 3.2(3) ?
    C8 C4 C5 C6 . . . . -176.28(18) ?
    C3 C4 C5 C28 . . . . -176.88(18) ?
    C8 C4 C5 C28 . . . . 3.7(3) ?
    C4 C5 C6 C1 . . . . 0.4(3) ?
    C28 C5 C6 C1 . . . . -179.56(18) ?
    C4 C5 C6 C9 . . . . -178.73(19) ?
    C28 C5 C6 C9 . . . . 1.3(3) ?
    C2 C1 C6 C5 . . . . -3.4(3) ?
    C10 C1 C6 C5 . . . . 173.72(18) ?
    C2 C1 C6 C9 . . . . 175.67(19) ?
    C10 C1 C6 C9 . . . . -7.2(3) ?
    C1 C2 C7 Br1 . . . . 93.3(2) ?
    C3 C2 C7 Br1 . . . . -85.9(2) ?
    C3 C4 C8 Br2 . . . . 92.48(19) ?
    C5 C4 C8 Br2 . . . . -88.1(2) ?
    C5 C6 C9 Br3 . . . . -99.78(19) ?
    C1 C6 C9 Br3 . . . . 81.1(2) ?
    C18 N1 C10 C1 . . . . 129.25(19) ?
    C11 N1 C10 C1 . . . . -58.3(2) ?
    C2 C1 C10 N1 . . . . -68.4(2) ?
    C6 C1 C10 N1 . . . . 114.4(2) ?
    C18 N1 C11 O1 . . . . 177.67(19) ?
    C10 N1 C11 O1 . . . . 4.5(3) ?
    C18 N1 C11 C12 . . . . -1.2(2) ?
    C10 N1 C11 C12 . . . . -174.34(17) ?
    O1 C11 C12 C17 . . . . -177.0(2) ?
    N1 C11 C12 C17 . . . . 1.7(2) ?
    O1 C11 C12 C13 . . . . 0.7(4) ?
    N1 C11 C12 C13 . . . . 179.4(2) ?
    C17 C12 C13 C14 . . . . 0.3(3) ?
    C11 C12 C13 C14 . . . . -177.1(2) ?
    C12 C13 C14 C15 . . . . 0.7(4) ?
    C13 C14 C15 C16 . . . . -1.1(4) ?
    C14 C15 C16 C17 . . . . 0.4(4) ?
    C13 C12 C17 C16 . . . . -1.1(3) ?
    C11 C12 C17 C16 . . . . 176.8(2) ?
    C13 C12 C17 C18 . . . . -179.57(19) ?
    C11 C12 C17 C18 . . . . -1.6(2) ?
    C15 C16 C17 C12 . . . . 0.7(3) ?
    C15 C16 C17 C18 . . . . 178.8(2) ?
    C11 N1 C18 O2 . . . . -179.56(19) ?
    C10 N1 C18 O2 . . . . -6.2(3) ?
    C11 N1 C18 C17 . . . . 0.2(2) ?
    C10 N1 C18 C17 . . . . 173.51(17) ?
    C12 C17 C18 O2 . . . . -179.3(2) ?
    C16 C17 C18 O2 . . . . 2.4(4) ?
    C12 C17 C18 N1 . . . . 0.9(2) ?
    C16 C17 C18 N1 . . . . -177.4(2) ?
    C27 N2 C19 C3 . . . . -74.7(2) ?
    C20 N2 C19 C3 . . . . 124.55(19) ?
    C4 C3 C19 N2 . . . . 106.5(2) ?
    C2 C3 C19 N2 . . . . -78.0(2) ?
    C27 N2 C20 O3 . . . . -173.1(2) ?
    C19 N2 C20 O3 . . . . -9.9(3) ?
    C27 N2 C20 C21 . . . . 7.1(2) ?
    C19 N2 C20 C21 . . . . 170.34(17) ?
    O3 C20 C21 C26 . . . . 176.7(2) ?
    N2 C20 C21 C26 . . . . -3.6(2) ?
    O3 C20 C21 C22 . . . . -3.3(4) ?
    N2 C20 C21 C22 . . . . 176.4(2) ?
    C26 C21 C22 C23 . . . . 0.9(4) ?
    C20 C21 C22 C23 . . . . -179.1(2) ?
    C21 C22 C23 C24 . . . . -1.1(4) ?
    C22 C23 C24 C25 . . . . 0.6(4) ?
    C23 C24 C25 C26 . . . . 0.2(4) ?
    C24 C25 C26 C21 . . . . -0.4(4) ?
    C24 C25 C26 C27 . . . . -179.3(2) ?
    C22 C21 C26 C25 . . . . -0.1(4) ?
    C20 C21 C26 C25 . . . . 179.9(2) ?
    C22 C21 C26 C27 . . . . 179.0(2) ?
    C20 C21 C26 C27 . . . . -1.0(2) ?
    C20 N2 C27 O4 . . . . 170.9(2) ?
    C19 N2 C27 O4 . . . . 8.4(3) ?
    C20 N2 C27 C26 . . . . -7.7(2) ?
    C19 N2 C27 C26 . . . . -170.18(18) ?
    C25 C26 C27 O4 . . . . 5.7(4) ?
    C21 C26 C27 O4 . . . . -173.3(2) ?
    C25 C26 C27 N2 . . . . -175.8(2) ?
    C21 C26 C27 N2 . . . . 5.3(2) ?
    C36 N3 C28 C5 . . . . -126.16(18) ?
    C29 N3 C28 C5 . . . . 57.0(2) ?
    C6 C5 C28 N3 . . . . 72.1(2) ?
    C4 C5 C28 N3 . . . . -107.8(2) ?
    C36 N3 C29 O5 . . . . 176.44(19) ?
    C28 N3 C29 O5 . . . . -6.3(3) ?
    C36 N3 C29 C30 . . . . -3.0(2) ?
    C28 N3 C29 C30 . . . . 174.23(16) ?
    O5 C29 C30 C35 . . . . -177.2(2) ?
    N3 C29 C30 C35 . . . . 2.2(2) ?
    O5 C29 C30 C31 . . . . 3.0(4) ?
    N3 C29 C30 C31 . . . . -177.6(2) ?
    C35 C30 C31 C32 . . . . 0.3(3) ?
    C29 C30 C31 C32 . . . . -179.9(2) ?
    C30 C31 C32 C33 . . . . 0.5(3) ?
    C31 C32 C33 C34 . . . . -0.7(4) ?
    C32 C33 C34 C35 . . . . 0.0(3) ?
    C33 C34 C35 C30 . . . . 0.8(3) ?
    C33 C34 C35 C36 . . . . -179.4(2) ?
    C31 C30 C35 C34 . . . . -1.0(3) ?
    C29 C30 C35 C34 . . . . 179.18(19) ?
    C31 C30 C35 C36 . . . . 179.16(19) ?
    C29 C30 C35 C36 . . . . -0.7(2) ?
    C29 N3 C36 O6 . . . . -177.11(19) ?
    C28 N3 C36 O6 . . . . 5.7(3) ?
    C29 N3 C36 C35 . . . . 2.6(2) ?
    C28 N3 C36 C35 . . . . -174.60(17) ?
    C34 C35 C36 O6 . . . . -1.3(4) ?
    C30 C35 C36 O6 . . . . 178.6(2) ?
    C34 C35 C36 N3 . . . . 179.1(2) ?
    C30 C35 C36 N3 . . . . -1.1(2) ?
    C6A C1A C2A C3A . . . . 0.0 ?
    C7A C1A C2A C3A . . . . -176.9 ?
    C1A C2A C3A C4A . . . . 0.0 ?
    C2A C3A C4A C5A . . . . 0.0 ?
    C3A C4A C5A C6A . . . . 0.0 ?
    C4A C5A C6A C1A . . . . 0.0 ?
    C2A C1A C6A C5A . . . . 0.0 ?
    C7A C1A C6A C5A . . . . 177.2 ?
loop_
    _geom_hbond_atom_site_label_D
    _geom_hbond_atom_site_label_H
    _geom_hbond_atom_site_label_A
    _geom_hbond_site_symmetry_A
    _geom_hbond_distance_DH
    _geom_hbond_distance_HA
    _geom_hbond_distance_DA
    _geom_hbond_angle_DHA
    C7 H7B O3 1_555 0.99 2.47 3.309(3) 141.8
    C8 H8A O4 1_555 0.99 2.18 3.061(3) 147.4
    C8 H8B O5 1_555 0.99 2.36 3.036(3) 124.9
    C8 H8B O6 3_555 0.99 2.58 3.477(3) 151.1
    C9 H9A O1 1_555 0.99 2.54 3.308(3) 134.8
    C10 H10B Br3 1_555 0.99 2.77 3.519(2) 132.7
    C14 H14 O5 1_454 0.95 2.49 3.080(3) 120.7
    C19 H19A Br1 1_555 0.99 2.89 3.642(2) 133.3
    C24 H24 O2 2_755 0.95 2.43 3.290(3) 149.9
    C28 H28A O6 3_555 0.99 2.58 3.344(2) 133.7
    C33 H33 Br2 3_456 0.95 2.77 3.590(3) 144.8
    C22 H22 Cg1 2_745 0.95 2.66 3.599(3) 168.5
    C6A H6A Cg2 1_555 0.95 2.99 3.795(3) 142.9
_iucr_refine_instructions_details
;
TITL Koch44ortho in Pna2(1)
CELL 0.71073   9.2879  39.2730  10.5592  90.000  90.000  90.000
ZERR    4.00   0.0002   0.0011   0.0003   0.000   0.000   0.000
LATT -1
SYMM -X, -Y, 0.5+Z
SYMM 0.5+X, 0.5-Y, Z
SYMM 0.5-X, 0.5+Y, 0.5+Z
SFAC C  H  N  O  Br
UNIT 172  128  12  24  12
OMIT 0 2 0
OMIT 0 4 0
OMIT -3 59.6
L.S. 14
ACTA
BOND $H
FMAP 2
PLAN 5
SIZE 0.340 0.420 0.500
WPDB
CONF
WGHT   0.016700   1.914100
FVAR 0.081690
TEMP -173
MOLE 1
Br1    5   0.875789   0.101954  -0.010240  11.000000   0.020900 =
           0.025440   0.015320  -0.005180  -0.000650  -0.000460
Br2    5   1.319489   0.203008   0.233987  11.000000   0.016330 =
           0.022400   0.020550   0.002590   0.004820  -0.005560
Br3    5   0.626451   0.184625   0.554242  11.000000   0.018890 =
           0.030870   0.025760  -0.010860   0.010020  -0.003920
O1     4   0.629660   0.188191   0.090528  11.000000   0.019580 =
           0.019510   0.031990   0.005150   0.004980   0.000330
O2     4   0.505556   0.077206   0.156116  11.000000   0.019570 =
           0.013340   0.022820  -0.005110   0.000530  -0.002350
O3     4   1.161422   0.046243   0.100849  11.000000   0.028280 =
           0.021120   0.034010  -0.011860  -0.009700   0.006050
O4     4   1.317098   0.101677   0.454403  11.000000   0.043680 =
           0.020690   0.022340  -0.000590  -0.011910   0.004890
O5     4   1.103978   0.169934   0.628084  11.000000   0.018580 =
           0.016970   0.020770   0.003180   0.000310   0.006490
O6     4   0.818132   0.264018   0.588045  11.000000   0.019510 =
           0.014020   0.025450  -0.002210  -0.001420   0.004950
N1     3   0.586244   0.132731   0.151198  11.000000   0.010830 =
           0.015270   0.015170  -0.001490  -0.000970  -0.000680
N2     3   1.209172   0.081383   0.272242  11.000000   0.013190 =
           0.012480   0.017560  -0.001330   0.000260   0.002410
N3     3   0.972915   0.217907   0.575513  11.000000   0.014110 =
           0.010810   0.012040  -0.002290  -0.000240   0.001550
C1     1   0.797755   0.145570   0.290934  11.000000   0.008900 =
           0.013580   0.013050   0.000780  -0.000900  -0.000240
C2     1   0.909899   0.125029   0.246090  11.000000   0.012540 =
           0.011960   0.011420   0.000740   0.000110  -0.001150
C3     1   1.054297   0.134492   0.267495  11.000000   0.012110 =
           0.010660   0.012220   0.001870  -0.000200   0.002440
C4     1   1.085353   0.164281   0.334622  11.000000   0.009920 =
           0.012380   0.011630   0.002500  -0.000370   0.000390
C5     1   0.973260   0.185746   0.374343  11.000000   0.010260 =
           0.010530   0.011940   0.001050  -0.000270  -0.000830
C6     1   0.829849   0.176426   0.352126  11.000000   0.010480 =
           0.013390   0.012110  -0.001230  -0.000790   0.001410
C7     1   0.877303   0.093131   0.173854  11.000000   0.015430 =
           0.012940   0.015350  -0.002160  -0.000330  -0.000560
AFIX 23
H7A    2   0.782273   0.084193   0.200276  11.000000  -1.200000
H7B    2   0.950812   0.075661   0.193547  11.000000  -1.200000
AFIX 0
C8     1   1.237283   0.173472   0.365890  11.000000   0.011000 =
           0.013340   0.015300   0.001300   0.000490  -0.003300
AFIX 23
H8A    2   1.295709   0.152482   0.373272  11.000000  -1.200000
H8B    2   1.240103   0.185405   0.448439  11.000000  -1.200000
AFIX 0
C9     1   0.711134   0.199806   0.392358  11.000000   0.011420 =
           0.016530   0.021120  -0.005900  -0.000120   0.001410
AFIX 23
H9A    2   0.635569   0.200280   0.326257  11.000000  -1.200000
H9B    2   0.749427   0.223186   0.402054  11.000000  -1.200000
AFIX 0
C10    1   0.641991   0.134038   0.279512  11.000000   0.010050 =
           0.018220   0.014780  -0.002730  -0.000260  -0.002160
AFIX 23
H10A   2   0.633203   0.111094   0.317568  11.000000  -1.200000
H10B   2   0.580959   0.149695   0.329688  11.000000  -1.200000
AFIX 0
C11    1   0.580770   0.160449   0.067559  11.000000   0.011570 =
           0.021630   0.021130   0.002380   0.004600   0.003740
C12    1   0.503015   0.148088  -0.045381  11.000000   0.011290 =
           0.030260   0.016280   0.002840   0.002640   0.005120
C13    1   0.466725   0.165032  -0.155781  11.000000   0.015550 =
           0.052110   0.022790   0.013000   0.003870   0.009250
AFIX 43
H13    2   0.495326   0.187926  -0.170323  11.000000  -1.200000
AFIX 0
C14    1   0.386164   0.146932  -0.244768  11.000000   0.017370 =
           0.081700   0.019830   0.011240  -0.001190   0.007640
AFIX 43
H14    2   0.360240   0.157661  -0.322111  11.000000  -1.200000
AFIX 0
C15    1   0.343168   0.113686  -0.222867  11.000000   0.015330 =
           0.089420   0.019000  -0.008710  -0.004020  -0.003030
AFIX 43
H15    2   0.286965   0.102228  -0.284790  11.000000  -1.200000
AFIX 0
C16    1   0.380948   0.096601  -0.111101  11.000000   0.015310 =
           0.051200   0.024170  -0.011260  -0.001140  -0.004020
AFIX 43
H16    2   0.352293   0.073754  -0.095663  11.000000  -1.200000
AFIX 0
C17    1   0.462365   0.114813  -0.024260  11.000000   0.012430 =
           0.027450   0.018930  -0.006590  -0.000070   0.005150
C18    1   0.516437   0.104380   0.101511  11.000000   0.009090 =
           0.018760   0.017600  -0.006700   0.001650   0.001780
C19    1   1.174844   0.113479   0.208730  11.000000   0.012200 =
           0.013170   0.014170  -0.000350   0.001470   0.000880
AFIX 23
H19A   2   1.148354   0.108357   0.119934  11.000000  -1.200000
H19B   2   1.263042   0.127623   0.206657  11.000000  -1.200000
AFIX 0
C20    1   1.207599   0.050125   0.206808  11.000000   0.014120 =
           0.014860   0.029060  -0.003400   0.000540   0.001100
C21    1   1.271526   0.024779   0.294025  11.000000   0.014930 =
           0.015610   0.035350   0.001930   0.002130   0.000950
C22    1   1.289634  -0.010118   0.280580  11.000000   0.022820 =
           0.016950   0.054240   0.000130  -0.000740   0.002770
AFIX 43
H22    2   1.260336  -0.021674   0.205860  11.000000  -1.200000
AFIX 0
C23    1   1.352021  -0.027280   0.380442  11.000000   0.028410 =
           0.014380   0.072970   0.011590  -0.000440   0.002290
AFIX 43
H23    2   1.364347  -0.051248   0.374933  11.000000  -1.200000
AFIX 0
C24    1   1.397220  -0.010375   0.488780  11.000000   0.035530 =
           0.026360   0.055820   0.018430  -0.005540   0.005530
AFIX 43
H24    2   1.440700  -0.022926   0.555508  11.000000  -1.200000
AFIX 0
C25    1   1.379897   0.024662   0.501279  11.000000   0.033610 =
           0.027840   0.036630   0.012880   0.000570   0.005050
AFIX 43
H25    2   1.410852   0.036388   0.575111  11.000000  -1.200000
AFIX 0
C26    1   1.315956   0.041568   0.401976  11.000000   0.018780 =
           0.017420   0.030650   0.006740   0.001930   0.002100
C27    1   1.284384   0.078372   0.386672  11.000000   0.019490 =
           0.019030   0.018930   0.001830  -0.000240   0.003650
C28    1   1.007285   0.218953   0.441275  11.000000   0.012330 =
           0.012010   0.012830   0.000190  -0.001640  -0.000340
AFIX 23
H28A   2   1.110972   0.224095   0.430951  11.000000  -1.200000
H28B   2   0.952029   0.237580   0.400919  11.000000  -1.200000
AFIX 0
C29    1   1.030144   0.193846   0.659489  11.000000   0.011920 =
           0.016870   0.015710   0.001780  -0.001210  -0.001200
C30    1   0.980558   0.203827   0.787074  11.000000   0.015460 =
           0.020560   0.015030  -0.000330  -0.000410  -0.005830
C31    1   1.010889   0.189170   0.903558  11.000000   0.020660 =
           0.026080   0.018410   0.003950  -0.001480  -0.005910
AFIX 43
H31    2   1.071614   0.169808   0.911011  11.000000  -1.200000
AFIX 0
C32    1   0.947562   0.204346   1.009164  11.000000   0.036300 =
           0.034840   0.016400  -0.000330   0.004320  -0.013150
AFIX 43
H32    2   0.965848   0.195322   1.091073  11.000000  -1.200000
AFIX 0
C33    1   0.858713   0.232290   0.996324  11.000000   0.039180 =
           0.030730   0.019690  -0.009190   0.011950  -0.013730
AFIX 43
H33    2   0.816390   0.241864   1.070084  11.000000  -1.200000
AFIX 0
C34    1   0.828913   0.246922   0.879583  11.000000   0.025690 =
           0.019700   0.024120  -0.008080   0.007930  -0.005560
AFIX 43
H34    2   0.767578   0.266175   0.872074  11.000000  -1.200000
AFIX 0
C35    1   0.892655   0.232173   0.774704  11.000000   0.016120 =
           0.017190   0.018170  -0.005090   0.000500  -0.004890
C36    1   0.885048   0.241371   0.638777  11.000000   0.012730 =
           0.013420   0.020230  -0.004770  -0.000070  -0.001340
AFIX 66
MOLE 2
C1A    1   0.836456   0.033536   0.440582  11.000000   0.054660 =
           0.059270   0.038220   0.022390   0.003900  -0.018520
C2A    1   0.731870   0.058288   0.460349  11.000000   0.057040 =
           0.049910   0.042420   0.024870  -0.007620  -0.008670
AFIX 43
H2A    2   0.643536   0.057317   0.415134  11.000000  -1.200000
AFIX 65
C3A    1   0.756528   0.084460   0.546271  11.000000   0.150020 =
           0.045210   0.047720   0.028920   0.005180   0.015980
AFIX 43
H3A    2   0.685048   0.101376   0.559780  11.000000  -1.200000
AFIX 65
C4A    1   0.885773   0.085880   0.612427  11.000000   0.179670 =
           0.054880   0.031660   0.007400  -0.003480  -0.052320
AFIX 43
H4A    2   0.902626   0.103768   0.671151  11.000000  -1.200000
AFIX 65
C5A    1   0.990360   0.061129   0.592662  11.000000   0.076740 =
           0.095740   0.071380   0.019820  -0.006520  -0.053270
AFIX 43
H5A    2   1.078693   0.062100   0.637877  11.000000  -1.200000
AFIX 65
C6A    1   0.965704   0.034957   0.506740  11.000000   0.041660 =
           0.109460   0.056710   0.027840   0.010800  -0.018800
AFIX 43
H6A    2   1.037184   0.018040   0.493231  11.000000  -1.200000
AFIX 5
C7A    1   0.825465   0.004704   0.344859  11.000000   0.171050 =
           0.057990   0.053370   0.011110   0.016440  -0.017170
AFIX 137
H7A1   2   0.723996  -0.001161   0.331747  11.000000  -1.500000
H7A2   2   0.877319  -0.015254   0.376848  11.000000  -1.500000
H7A3   2   0.867999   0.011952   0.264316  11.000000  -1.500000
AFIX
HKLF 4
END
;
data_New_Global_Publ_Block
_journal_date_recd_electronic     2014-01-29
_journal_date_accepted     2014-02-25
_journal_name_full     'Acta Crystallographica, Section E'
_journal_year     2014
_journal_volume     70
_journal_issue      4
_journal_page_first     o393
_journal_page_last     o394
_journal_paper_category     QO
_journal_paper_doi     10.1107/S1600536814004383
_journal_coeditor_code     XU5768
_publ_contact_author_name     'Monika Mazik'
_publ_contact_author_address
;
Institut f\"ur Organische Chemie
TU Bergakademie Freiberg
Leipziger Strasse 29
D-09596 Freiberg/Sachsen
Germany
;
_publ_contact_author_email     monika.mazik@chemie.tu-freiberg.de
_publ_contact_author_fax     '+493731393170'
_publ_contact_author_phone     '+493731392389'
_publ_section_title
;\
2-{2,4,6-Tris(bromomethyl)-3,5-bis[(1,3-dioxoisoindolin-2-\
yl)methyl]benzyl}isoindoline-1,3-dione toluene monosolvate
;
loop_
    _publ_author_name
    _publ_author_address
    'Koch, Niklas'
;
Institut f\"ur Organische Chemie
Technische Universit\"at Bergakademie Freiberg
Leipziger Strasse 29
D-09596 Freiberg/Sachsen
Germany
;
    'Seichter, Wilhelm'
;
Institut f\"ur Organische Chemie
TU Bergakademie Freiberg
Leipziger Strasse 29
D-09596 Freiberg/Sachsen
Germany
;
    'Mazik, Monika'
;
Institut f\"ur Organische Chemie
TU Bergakademie Freiberg
Leipziger Strasse 29
D-09596 Freiberg/Sachsen
Germany
;
