# Supplementary material for: 2-{2,4,6-Tris(bromo­meth­yl)-3,5-bis­[(1,3-dioxoisoindolin-2-yl)meth­yl]benz­yl}iso­indoline-1,3-dione toluene monosolvate
Source: Acta Crystallogr Sect E Struct Rep Online. 2014 Mar 5;70(Pt 4):o393–4. doi: 10.1107/S1600536814004383 (PMC3998546; doi:10.1107/S1600536814004383)
Supplement: Supplementary file 2 [file e-70-0o393-Isup2.hkl]

# 
# h,k,l, Fc-squared, Fo-squared, sigma(Fo-squared) and status flag 
# 
data_I
_shelx_title ' Koch44ortho in Pna2(1)' 
_shelx_refln_list_code          4 
_shelx_F_calc_maximum      377.33 
_exptl_crystal_F_000      1856.00 
_reflns_d_resolution_high  0.7151 
 
loop_ 
 _symmetry_equiv_pos_as_xyz 
 'x, y, z' 
 '-x, -y, z+1/2' 
 'x+1/2, -y+1/2, z' 
 '-x+1/2, y+1/2, z+1/2' 
 
_cell_length_a     9.2879 
_cell_length_b    39.2730 
_cell_length_c    10.5592 
_cell_angle_alpha  90.000 
_cell_angle_beta   90.000 
_cell_angle_gamma  90.000 
 
_shelx_F_squared_multiplier     1.000 
 
loop_ 
 _refln_index_h 
 _refln_index_k 
 _refln_index_l 
 _refln_F_squared_calc 
 _refln_F_squared_meas 
 _refln_F_squared_sigma 
 _refln_observed_status 
   0   0 -14     1267.55     1272.23    122.88 o 
   2   0 -14      144.72       14.99     95.90 o 
   4   0 -14     4009.28     4000.94    202.91 o 
   1   1 -14      447.78      460.88     44.34 o 
   2   1 -14     1083.96     1048.94     87.95 o 
   3   1 -14      454.40      414.24     76.77 o 
   4   1 -14      749.30      766.40     62.21 o 
   0   2 -14      651.55      765.07     71.93 o 
   1   2 -14     1622.78     1747.93     87.81 o 
   2   2 -14      239.33      222.22     45.06 o 
   3   2 -14      351.42      402.90     76.20 o 
   4   2 -14      259.58      266.23     55.17 o 
   1   3 -14      214.16      224.67     46.95 o 
   2   3 -14     1870.92     1988.65     89.83 o 
   3   3 -14      443.96      412.83     76.82 o 
   4   3 -14      141.97      110.12     52.07 o 
   0   4 -14     2461.63     2460.55    166.33 o 
   1   4 -14      865.56      905.80     61.18 o 
   2   4 -14      269.78      255.15     48.14 o 
   3   4 -14      229.95      307.26     76.27 o 
   4   4 -14      752.40      853.10     63.99 o 
   1   5 -14     1213.36     1259.30     84.75 o 
   2   5 -14      277.48      332.82     56.23 o 
   3   5 -14      148.90      118.38    103.40 o 
   0   6 -14        2.25      -52.45     79.42 o 
   1   6 -14      796.79      769.59     70.40 o 
   2   6 -14      231.51      287.21     56.27 o 
   3   6 -14       33.26      -22.17     47.19 o 
   1   7 -14      480.69      529.88     65.71 o 
   2   7 -14     3432.24     3650.00    165.35 o 
   3   7 -14     1473.99     1465.36     91.32 o 
   0   8 -14      513.96      527.48     92.91 o 
   1   8 -14     1631.84     1770.09    105.64 o 
   2   8 -14       86.54      141.98     57.07 o 
   3   8 -14      421.96      512.28     62.84 o 
   1   9 -14     1222.93     1323.17     95.89 o 
   2   9 -14      643.29      694.53     70.21 o 
   3   9 -14     1994.88     1950.51     93.25 o 
   0  10 -14       39.72       80.92     85.42 o 
   1  10 -14       38.51       36.59     58.63 o 
   2  10 -14       25.93      -40.25     58.30 o 
   3  10 -14       89.13      149.29     50.99 o 
   1  11 -14       26.24       15.79     60.37 o 
   2  11 -14      150.44      128.41     61.21 o 
   3  11 -14      297.44      308.00     54.89 o 
   0  12 -14     2093.66     2021.49    167.83 o 
   1  12 -14     1970.40     1972.54    112.67 o 
   2  12 -14       76.86       28.72     61.90 o 
   3  12 -14      582.79      636.63     61.83 o 
   1  13 -14       84.70       80.67     63.99 o 
   2  13 -14      664.93      694.35     76.16 o 
   0  14 -14     3701.58     3866.15    254.75 o 
   1  14 -14      432.13      422.05     70.17 o 
   2  14 -14      244.20      278.08     92.91 o 
   1  15 -14      360.14      448.59     73.02 o 
   2  15 -14       34.30       72.68     65.71 o 
   0  16 -14      215.57      145.36    100.40 o 
   1  16 -14       59.15       17.27     67.23 o 
   2   0 -13     4553.36     4437.09    299.70 o 
   4   0 -13     1080.08      984.58     89.99 o 
   6   0 -13     1977.59     1916.76    130.83 o 
   0   1 -13     3504.43     3494.70    162.65 o 
   1   1 -13      172.57      127.74     34.36 o 
   2   1 -13      477.41      487.39     45.84 o 
   3   1 -13      930.20      897.25     60.46 o 
   4   1 -13     1497.17     1544.91     75.59 o 
   5   1 -13      269.56      243.38     53.12 o 
   6   1 -13       20.82       88.26     57.14 o 
   1   2 -13     1062.05     1049.47     50.13 o 
   2   2 -13       65.84        6.14     39.60 o 
   3   2 -13     1342.57     1391.77     68.24 o 
   4   2 -13      221.26      185.86     57.75 o 
   5   2 -13      715.62      656.91     60.72 o 
   6   2 -13      380.90      316.28     59.78 o 
   0   3 -13     2056.13     2235.65    117.62 o 
   1   3 -13      226.29      174.02     35.26 o 
   2   3 -13      135.37       82.44     41.00 o 
   3   3 -13      972.82     1012.13     60.99 o 
   4   3 -13     1811.81     1807.60     84.51 o 
   5   3 -13      405.43      411.84     56.43 o 
   6   3 -13       62.66       75.15     56.47 o 
   1   4 -13     1205.59     1160.59     66.33 o 
   2   4 -13     1255.01     1237.59     68.66 o 
   3   4 -13     1580.12     1515.74     70.75 o 
   4   4 -13      125.18      158.36     49.51 o 
   5   4 -13      132.28      132.70     51.86 o 
   6   4 -13      340.13      395.89     62.22 o 
   0   5 -13        9.60        1.50     71.93 o 
   1   5 -13     2391.40     2239.57    101.13 o 
   2   5 -13       49.33       -9.85     41.60 o 
   3   5 -13      589.11      619.42     61.49 o 
   4   5 -13      146.93       58.84     60.01 o 
   5   5 -13      978.32      985.96     66.94 o 
   6   5 -13       53.73       74.93     40.81 o 
   1   6 -13      993.07     1105.94     81.05 o 
   2   6 -13      897.19      887.61     59.76 o 
   3   6 -13     1362.75     1314.09     60.10 o 
   4   6 -13       54.97       51.29     35.79 o 
   5   6 -13      517.14      532.55     67.26 o 
   0   7 -13     2536.98     2583.43    185.82 o 
   1   7 -13      139.04      253.73     54.34 o 
   2   7 -13       38.99       70.69     51.56 o 
   3   7 -13      151.70      172.74     38.88 o 
   4   7 -13     3999.59     3888.40    133.73 o 
   5   7 -13       24.19       26.01     41.89 o 
   1   8 -13      544.04      525.27     62.51 o 
   2   8 -13      517.17      509.19     61.14 o 
   3   8 -13      191.78      217.98     41.19 o 
   4   8 -13      362.75      433.80     45.03 o 
   5   8 -13     2606.10     2590.21    100.95 o 
   0   9 -13     4718.10     4571.95    298.20 o 
   1   9 -13      227.92      339.12     58.89 o 
   2   9 -13      296.48      373.23     59.72 o 
   3   9 -13      436.26      456.22     45.81 o 
   4   9 -13      523.97      555.82     49.40 o 
   5   9 -13      911.53      928.15     59.80 o 
   1  10 -13      406.77      439.87     61.65 o 
   2  10 -13     2187.50     2215.21    123.03 o 
   3  10 -13      134.70      166.00     41.73 o 
   4  10 -13      950.11      981.74     58.44 o 
   5  10 -13      133.16      167.79     45.83 o 
   0  11 -13     2181.21     2211.80    170.83 o 
   1  11 -13      242.28      230.96     59.69 o 
   2  11 -13     1058.89     1192.35     69.40 o 
   3  11 -13      476.50      467.74     46.79 o 
   4  11 -13      872.58     1027.71     59.37 o 
   5  11 -13      158.11      218.36     47.97 o 
   1  12 -13     2265.24     2380.54    130.33 o 
   2  12 -13     1023.78     1145.02     69.40 o 
   3  12 -13     2197.04     2203.00     88.99 o 
   4  12 -13      749.72      706.99     55.12 o 
   5  12 -13     1381.31     1377.84     73.12 o 
   0  13 -13      171.16      151.35     86.91 o 
   1  13 -13      132.24      140.86     60.15 o 
   2  13 -13      696.23      696.93     60.28 o 
   3  13 -13      506.67      543.94     50.68 o 
   4  13 -13       51.59       12.53     45.36 o 
   5  13 -13      198.93      256.87     50.05 o 
   1  14 -13      843.25      909.08     79.45 o 
   2  14 -13     2997.72     3115.52    126.61 o 
   3  14 -13     2004.10     2134.10     89.56 o 
   4  14 -13      319.29      323.52     50.16 o 
   5  14 -13       23.77       36.44     49.18 o 
   0  15 -13      205.87      196.30     91.41 o 
   1  15 -13     1170.88     1334.26     92.35 o 
   2  15 -13      209.30      197.92     51.84 o 
   3  15 -13      660.12      779.78     56.03 o 
   4  15 -13      881.68      956.82     62.35 o 
   5  15 -13     1673.77     1742.80     83.54 o 
   1  16 -13     1129.29     1267.03     92.35 o 
   2  16 -13      909.77      941.67     67.05 o 
   3  16 -13     1388.63     1376.59     69.52 o 
   4  16 -13       70.07       95.91     49.91 o 
   0  17 -13     1747.68     1723.29    163.34 o 
   1  17 -13      834.18      912.91     67.97 o 
   2  17 -13       38.94      -26.70     51.68 o 
   3  17 -13       49.81       19.43     46.49 o 
   4  17 -13     1529.91     1484.86     77.06 o 
   1  18 -13      116.56      147.12     55.52 o 
   2  18 -13      113.94      131.21     56.06 o 
   3  18 -13      160.20      258.89     50.34 o 
   4  18 -13      373.07      423.69     55.33 o 
   0  19 -13     1005.45     1014.49    125.87 o 
   1  19 -13     1857.46     1925.76     99.10 o 
   2  19 -13      331.20      328.67     59.34 o 
   3  19 -13     1057.41     1101.85     66.40 o 
   4  19 -13      461.90      430.87     56.96 o 
   1  20 -13      155.68      245.92     93.64 o 
   2  20 -13     1369.45     1259.17     80.44 o 
   3  20 -13       79.92      125.09     50.97 o 
   0  21 -13     2098.54     2022.99    188.81 o 
   1  21 -13      754.38      808.64     69.94 o 
   2  21 -13      717.43      802.55     70.52 o 
   3  21 -13      469.12      511.64     56.88 o 
   1  22 -13     1157.35     1164.43     78.66 o 
   2  22 -13      858.19      943.02     76.37 o 
   3  22 -13      223.93      204.06     54.08 o 
   0  23 -13      319.46      303.60     75.49 o 
   1  23 -13       16.16       63.30     60.34 o 
   2  23 -13       97.66       87.98     61.27 o 
   1  24 -13      280.89      349.26     64.17 o 
   2  24 -13     2844.74     2930.43    133.51 o 
   0  25 -13      458.64      344.36     78.89 o 
   1  25 -13      596.68      689.17     71.55 o 
   0   0 -12     6521.82     6542.49    395.61 o 
   2   0 -12     1286.93     1117.89    109.39 o 
   4   0 -12     3688.60     3828.19    188.06 o 
   6   0 -12      167.10      117.82     43.12 o 
   1   1 -12      556.75      588.39     38.56 o 
   2   1 -12     2592.06     2596.79    107.10 o 
   3   1 -12      377.50      390.00     43.43 o 
   4   1 -12      899.38      952.68     58.89 o 
   5   1 -12     1026.44      870.83     61.69 o 
   6   1 -12     1700.41     1644.74     68.14 o 
   7   1 -12      503.51      524.31     40.57 o 
   0   2 -12     1639.51     1730.90     95.89 o 
   1   2 -12      667.10      568.02     38.17 o 
   2   2 -12      835.43      893.71     53.42 o 
   3   2 -12     1424.87     1412.72     66.42 o 
   4   2 -12      545.07      522.99     50.24 o 
   5   2 -12      277.98      258.60     50.02 o 
   6   2 -12      779.94      798.42     49.87 o 
   7   2 -12     2003.32     1943.50     70.00 o 
   1   3 -12      719.05      716.60     56.67 o 
   2   3 -12      840.59      962.35     49.03 o 
   3   3 -12     1120.03     1067.80     57.58 o 
   4   3 -12      378.04      353.63     47.80 o 
   5   3 -12      978.02      942.60     62.49 o 
   6   3 -12     1049.08     1043.95     56.65 o 
   7   3 -12      319.02      343.73     38.48 o 
   0   4 -12      196.03      245.11     46.59 o 
   1   4 -12     1903.57     1843.11     72.89 o 
   2   4 -12      383.07      395.02     37.83 o 
   3   4 -12     1012.07     1058.78     47.91 o 
   4   4 -12     1098.33     1092.06     61.93 o 
   5   4 -12      781.24      798.88     45.77 o 
   6   4 -12      960.69      940.30     53.68 o 
   7   4 -12      825.54      939.85     57.90 o 
   1   5 -12     2665.05     2738.47    113.84 o 
   2   5 -12      510.47      499.98     40.21 o 
   3   5 -12     6991.17     6945.43    193.64 o 
   4   5 -12      178.74      166.74     43.27 o 
   5   5 -12       43.02       13.62     35.47 o 
   6   5 -12      432.88      425.47     44.56 o 
   7   5 -12     1187.80     1252.92     65.89 o 
   0   6 -12      923.06     1009.20     67.28 o 
   1   6 -12     3054.49     3148.23    120.52 o 
   2   6 -12       27.87      -15.24     41.39 o 
   3   6 -12      861.95      925.60     53.25 o 
   4   6 -12      414.41      468.90     39.34 o 
   5   6 -12     1043.55     1037.46     63.49 o 
   6   6 -12       45.94       -1.41     41.16 o 
   7   6 -12      353.47      379.49     54.06 o 
   1   7 -12      380.39      394.21     45.03 o 
   2   7 -12     2713.78     2738.70     97.55 o 
   3   7 -12     1421.26     1490.74     58.77 o 
   4   7 -12      587.57      608.71     42.07 o 
   5   7 -12     1854.25     1717.49     69.61 o 
   6   7 -12     1471.02     1416.43     72.86 o 
   7   7 -12       23.73       56.08     50.05 o 
   0   8 -12     1809.45     1841.67    149.85 o 
   1   8 -12      662.64      746.83     61.65 o 
   2   8 -12      298.76      336.58     43.92 o 
   3   8 -12      862.34      914.57     63.94 o 
   4   8 -12      577.95      686.51     47.30 o 
   5   8 -12      463.65      527.83     47.89 o 
   6   8 -12     1690.94     1749.33     81.97 o 
   7   8 -12      559.60      563.72     57.51 o 
   1   9 -12      847.62      761.60     66.98 o 
   2   9 -12     1139.38     1136.12     65.57 o 
   3   9 -12     1100.32     1082.11     56.72 o 
   4   9 -12      760.59      877.01     52.32 o 
   5   9 -12      800.70      793.97     54.82 o 
   6   9 -12      861.03      957.66     60.72 o 
   7   9 -12      686.43      596.17     57.67 o 
   0  10 -12     7058.18     7311.23    439.06 o 
   1  10 -12      235.17      172.58     53.44 o 
   2  10 -12      539.21      582.50     50.18 o 
   3  10 -12      520.04      520.85     43.65 o 
   4  10 -12     1517.73     1551.67     70.41 o 
   5  10 -12      107.15       94.95     44.13 o 
   6  10 -12      787.73      759.26     58.60 o 
   7  10 -12       15.21        1.60     51.35 o 
   1  11 -12      555.01      565.02     61.35 o 
   2  11 -12     3528.91     3489.01    136.98 o 
   3  11 -12     2417.97     2305.14     91.02 o 
   4  11 -12      317.56      366.21     43.92 o 
   5  11 -12      507.90      567.14     50.52 o 
   6  11 -12      413.10      495.21     52.77 o 
   7  11 -12       94.04       67.15     53.12 o 
   0  12 -12      465.95      464.54     85.42 o 
   1  12 -12      841.62      893.79     60.34 o 
   2  12 -12      947.02      955.71     61.82 o 
   3  12 -12      544.46      571.42     46.93 o 
   4  12 -12      151.89      159.57     42.70 o 
   5  12 -12     1363.87     1327.64     69.01 o 
   6  12 -12      267.30      317.66     52.63 o 
   7  12 -12     2132.43     2065.89     95.79 o 
   1  13 -12      536.98      624.71     51.85 o 
   2  13 -12      600.40      603.13     55.46 o 
   3  13 -12     1018.33     1011.20     56.49 o 
   4  13 -12      843.14      925.46     56.81 o 
   5  13 -12      970.50     1014.75     61.31 o 
   6  13 -12     1133.66     1159.35     69.33 o 
   0  14 -12     1173.62     1237.77    115.39 o 
   1  14 -12     1207.67     1247.13     70.77 o 
   2  14 -12      369.46      409.79     51.00 o 
   3  14 -12      185.09      241.56     42.98 o 
   4  14 -12     1964.86     1878.29     81.42 o 
   5  14 -12      383.71      361.00     50.73 o 
   6  14 -12      137.51      141.63     50.89 o 
   1  15 -12     1760.76     1738.73     85.93 o 
   2  15 -12      449.86      386.57     51.68 o 
   3  15 -12     1787.19     1833.80     80.82 o 
   4  15 -12      532.25      550.06     51.11 o 
   5  15 -12      266.14      339.15     50.88 o 
   6  15 -12      195.53      197.38     52.99 o 
   0  16 -12     1936.14     2049.96    166.33 o 
   1  16 -12     4140.65     4167.21    164.66 o 
   2  16 -12       80.23      108.58     49.35 o 
   3  16 -12      176.83      211.64     45.25 o 
   4  16 -12     1494.07     1537.82     74.85 o 
   5  16 -12     2427.71     2270.96     97.85 o 
   6  16 -12      125.64      125.21     53.79 o 
   1  17 -12      120.30      254.16     50.43 o 
   2  17 -12      988.74      973.04     58.03 o 
   3  17 -12      544.51      619.87     53.01 o 
   4  17 -12      112.39      123.54     47.00 o 
   5  17 -12     1362.46     1431.50     75.14 o 
   6  17 -12     1017.06     1009.17     67.02 o 
   0  18 -12      723.94      783.61     75.14 o 
   1  18 -12      783.56      789.43     62.53 o 
   2  18 -12      173.73      173.28     44.56 o 
   3  18 -12      813.73      937.39     59.90 o 
   4  18 -12      398.02      477.65     53.01 o 
   5  18 -12      364.67      381.39     54.26 o 
   6  18 -12      585.53      615.55     61.74 o 
   1  19 -12      867.13      875.91     65.40 o 
   2  19 -12     1634.20     1691.24     77.12 o 
   3  19 -12      237.61      205.40     47.99 o 
   4  19 -12      911.74      891.32     60.79 o 
   5  19 -12     1207.05     1301.71     73.79 o 
   6  19 -12      725.03      728.62     64.45 o 
   0  20 -12     2875.08     2870.43    147.81 o 
   1  20 -12      662.48      701.44     62.28 o 
   2  20 -12      834.43      807.07     57.45 o 
   3  20 -12      351.79      357.69     50.82 o 
   4  20 -12     1177.14     1238.56     69.96 o 
   5  20 -12      110.12      116.46     52.71 o 
   1  21 -12      834.47      935.12     56.93 o 
   2  21 -12     3580.87     3695.21    127.71 o 
   3  21 -12      269.98      409.74     52.50 o 
   4  21 -12      648.19      666.18     59.41 o 
   5  21 -12      434.31      443.58     57.89 o 
   0  22 -12     1038.41      989.07     85.06 o 
   1  22 -12      378.71      374.14     49.27 o 
   2  22 -12      550.08      628.91     55.34 o 
   3  22 -12      215.89      279.75     51.37 o 
   4  22 -12      105.24      164.07     52.08 o 
   5  22 -12     1267.68     1315.27     76.07 o 
   1  23 -12      806.49      818.67     57.76 o 
   2  23 -12     1064.01     1077.64     65.68 o 
   3  23 -12       85.10      143.40     51.04 o 
   4  23 -12     1047.78     1042.28     68.85 o 
   5  23 -12      239.36      306.48     58.74 o 
   0  24 -12      508.50      546.21     95.90 o 
   1  24 -12      769.62      821.75     60.13 o 
   2  24 -12      103.97       95.69     43.14 o 
   3  24 -12      267.52      309.19     56.19 o 
   4  24 -12      842.63      820.54     65.14 o 
   5  24 -12       26.61       77.41     56.40 o 
   1  25 -12     1248.27     1331.40     70.81 o 
   2  25 -12      227.87      302.34     47.38 o 
   3  25 -12     1297.40     1300.68     74.82 o 
   4  25 -12      390.85      441.56     61.32 o 
   0  26 -12      311.85      289.63     72.91 o 
   1  26 -12     1973.25     1901.10     90.57 o 
   2  26 -12      107.69      115.82     45.72 o 
   3  26 -12      344.53      391.60     59.01 o 
   4  26 -12     1317.68     1488.47     92.36 o 
   1  27 -12       86.63      216.97     52.08 o 
   2  27 -12      391.57      422.66     50.29 o 
   3  27 -12      155.16      209.64     49.79 o 
   4  27 -12      564.86      565.95     63.99 o 
   0  28 -12      410.72      440.25     79.28 o 
   1  28 -12      482.74      469.91     50.31 o 
   2  28 -12       14.69       25.48     47.71 o 
   3  28 -12      666.39      713.93     57.17 o 
   1  29 -12      222.99      250.85     48.68 o 
   2  29 -12      607.74      551.69     55.10 o 
   3  29 -12       47.80       90.28     50.58 o 
   0  30 -12     2997.33     2758.50    164.15 o 
   1  30 -12       21.98       18.21     47.44 o 
   2  30 -12      627.21      661.51     56.81 o 
   1  31 -12     1039.24      981.60     62.75 o 
   0  32 -12       72.31      138.84     82.47 o 
   2   0 -11     7561.55     7447.65    320.00 o 
   4   0 -11     2996.99     2667.99    141.94 o 
   6   0 -11     2889.52     2618.57    112.63 o 
   8   0 -11     1421.69     1532.74    119.61 o 
   0   1 -11     1947.02     2170.43    123.63 o 
   1   1 -11     3173.07     3117.44     98.33 o 
   2   1 -11      694.84      662.64     34.08 o 
   3   1 -11     1155.02     1071.63     54.50 o 
   4   1 -11     2908.30     2791.54    102.62 o 
   5   1 -11     2038.21     1870.89     78.15 o 
   6   1 -11      900.71      937.23     50.35 o 
   7   1 -11      547.84      537.71     48.54 o 
   8   1 -11     4901.17     4726.59    168.94 o 
   1   2 -11     2188.31     2191.71     80.38 o 
   2   2 -11     3556.30     3561.92    102.10 o 
   3   2 -11     1810.61     1646.46     71.34 o 
   4   2 -11     1881.11     1766.08     78.23 o 
   5   2 -11     2000.63     1905.94     70.75 o 
   6   2 -11      162.76      114.47     42.80 o 
   7   2 -11      649.10      582.46     48.95 o 
   8   2 -11      114.72      167.72     49.00 o 
   0   3 -11     4771.29     4748.11    204.50 o 
   1   3 -11     4575.55     4709.34    150.40 o 
   2   3 -11     2180.95     1995.07     68.20 o 
   3   3 -11      702.94      638.91     45.20 o 
   4   3 -11     1692.72     1635.47     62.61 o 
   5   3 -11     3305.99     3305.05    104.07 o 
   6   3 -11      654.88      672.48     46.28 o 
   7   3 -11      397.85      386.85     51.08 o 
   8   3 -11     1289.13     1296.43     66.94 o 
   1   4 -11       89.03       62.88     29.20 o 
   2   4 -11     2246.37     2127.16     69.37 o 
   3   4 -11      260.26      261.73     30.35 o 
   4   4 -11      474.49      465.62     35.21 o 
   5   4 -11     5437.91     5405.24    155.77 o 
   6   4 -11     1029.63     1009.83     54.39 o 
   7   4 -11     1099.68     1122.05     60.68 o 
   8   4 -11       74.81       93.12     47.89 o 
   0   5 -11      911.11      954.13     60.92 o 
   1   5 -11     4256.90     4217.69    129.98 o 
   2   5 -11       21.01       28.42     26.98 o 
   3   5 -11     1138.60     1063.81     45.42 o 
   4   5 -11      183.39      130.31     31.56 o 
   5   5 -11     2206.41     2236.32     80.20 o 
   6   5 -11      802.93      788.26     49.11 o 
   7   5 -11     1428.98     1367.24     66.01 o 
   8   5 -11      191.38      133.70     53.71 o 
   1   6 -11      537.43      544.55     37.15 o 
   2   6 -11     5765.42     5712.19    151.18 o 
   3   6 -11      683.77      730.17     38.50 o 
   4   6 -11      426.19      465.39     36.51 o 
   5   6 -11     4970.47     4828.86    141.54 o 
   6   6 -11     3779.22     3641.68    116.65 o 
   7   6 -11      504.92      583.48     50.11 o 
   8   6 -11      238.26      269.63     56.15 o 
   0   7 -11     4165.05     4340.60    184.90 o 
   1   7 -11     2345.24     2294.38     83.24 o 
   2   7 -11       79.87      112.13     29.50 o 
   3   7 -11       77.25      112.74     30.54 o 
   4   7 -11     1511.34     1443.91     58.47 o 
   5   7 -11      381.01      414.96     44.37 o 
   6   7 -11      225.99      258.70     41.89 o 
   7   7 -11      204.52      204.06     48.75 o 
   8   7 -11     1566.72     1554.62     81.67 o 
   1   8 -11      663.18      631.25     47.17 o 
   2   8 -11     4429.71     4569.90    128.06 o 
   3   8 -11     2688.19     2588.51     82.66 o 
   4   8 -11     1322.39     1225.60     53.83 o 
   5   8 -11      291.80      318.80     66.20 o 
   6   8 -11      796.93      877.24     57.42 o 
   7   8 -11      116.07      108.31     48.79 o 
   8   8 -11       74.88      149.57     54.90 o 
   0   9 -11     2254.92     2297.21    167.83 o 
   1   9 -11     1427.99     1418.38     71.35 o 
   2   9 -11      589.66      700.27     42.58 o 
   3   9 -11      745.34      759.95     45.98 o 
   4   9 -11     1261.68     1256.24     60.34 o 
   5   9 -11     1523.01     1594.80     71.91 o 
   6   9 -11      639.50      605.90     53.00 o 
   7   9 -11     1542.90     1595.10     80.14 o 
   8   9 -11     3281.00     3100.26    119.44 o 
   1  10 -11      568.86      527.13     45.24 o 
   2  10 -11     5416.16     5461.66    175.44 o 
   3  10 -11     1584.01     1620.84     68.94 o 
   4  10 -11      640.35      578.88     45.49 o 
   5  10 -11      415.69      436.68     45.99 o 
   6  10 -11     1103.01     1052.52     62.13 o 
   7  10 -11      189.70      211.57     51.03 o 
   8  10 -11       82.57      185.73     56.07 o 
   0  11 -11     1362.03     1417.59    121.38 o 
   1  11 -11      985.32     1112.68     61.80 o 
   2  11 -11     1951.82     1838.47     72.64 o 
   3  11 -11     3750.04     3653.98    124.85 o 
   4  11 -11     1087.74     1055.58     56.37 o 
   5  11 -11      756.65      755.75     53.17 o 
   6  11 -11      380.91      426.77     50.46 o 
   7  11 -11      586.77      694.13     60.35 o 
   8  11 -11     2043.72     2123.76     97.36 o 
   1  12 -11      734.58      749.43     50.95 o 
   2  12 -11     1594.55     1622.43     69.36 o 
   3  12 -11     1184.23     1124.22     56.97 o 
   4  12 -11      955.37     1010.26     55.51 o 
   5  12 -11      404.90      376.59     46.45 o 
   6  12 -11      533.32      529.00     52.70 o 
   7  12 -11      362.27      417.02     55.33 o 
   8  12 -11      560.27      687.46     64.12 o 
   0  13 -11     9553.04     9565.98    390.99 o 
   1  13 -11     2827.55     2862.99    114.99 o 
   2  13 -11      425.75      506.36     41.64 o 
   3  13 -11      570.39      637.17     46.27 o 
   4  13 -11     2848.69     2672.39     97.01 o 
   5  13 -11     1055.66     1135.76     64.02 o 
   6  13 -11      378.54      427.43     51.44 o 
   7  13 -11      159.00      156.45     52.08 o 
   8  13 -11      647.77      630.61     64.97 o 
   1  14 -11      750.55      785.58     54.63 o 
   2  14 -11     4158.85     4079.12    132.91 o 
   3  14 -11      358.04      336.49     41.71 o 
   4  14 -11      432.97      447.81     46.31 o 
   5  14 -11     1899.93     1963.48     86.04 o 
   6  14 -11      990.67     1047.43     63.70 o 
   7  14 -11      737.82      758.66     63.42 o 
   8  14 -11      224.10      210.46     58.01 o 
   0  15 -11     3418.89     3268.34    159.47 o 
   1  15 -11     1702.28     1741.16     85.64 o 
   2  15 -11       85.75      117.84     38.68 o 
   3  15 -11      923.71      912.00     54.26 o 
   4  15 -11      714.68      749.07     52.36 o 
   5  15 -11     1145.08     1150.38     63.62 o 
   6  15 -11      425.25      412.98     52.86 o 
   7  15 -11      857.00      825.21     64.80 o 
   1  16 -11     1475.54     1507.82     80.45 o 
   2  16 -11     4021.42     3877.92    133.17 o 
   3  16 -11      622.41      629.77     48.69 o 
   4  16 -11       50.60       68.22     43.08 o 
   5  16 -11     1735.34     1732.37     80.52 o 
   6  16 -11     2757.81     2717.46    108.97 o 
   7  16 -11     1199.07     1201.96     74.46 o 
   0  17 -11     1337.47     1397.55     92.49 o 
   1  17 -11      404.33      396.38     41.95 o 
   2  17 -11      263.25      349.46     42.59 o 
   3  17 -11      596.10      604.59     49.55 o 
   4  17 -11     1544.04     1581.20     74.78 o 
   5  17 -11       43.97      153.81     47.49 o 
   6  17 -11      180.62      256.94     53.13 o 
   7  17 -11      546.90      718.97     63.45 o 
   1  18 -11     1852.37     1800.22     74.49 o 
   2  18 -11     2066.26     2147.94     86.40 o 
   3  18 -11     4451.85     4394.98    152.79 o 
   4  18 -11      793.54      866.98     56.75 o 
   5  18 -11      633.39      670.15     55.99 o 
   6  18 -11      169.64      212.33     52.39 o 
   7  18 -11      579.94      596.34     61.98 o 
   0  19 -11       35.31       48.16     53.54 o 
   1  19 -11      254.94      350.78     37.65 o 
   2  19 -11      458.05      575.50     48.73 o 
   3  19 -11      711.95      721.48     53.16 o 
   4  19 -11      833.40      800.62     56.91 o 
   5  19 -11      962.63     1086.00     65.38 o 
   6  19 -11      531.50      541.41     59.23 o 
   7  19 -11      611.95      624.50     64.00 o 
   1  20 -11      102.46      190.00     35.89 o 
   2  20 -11     1712.52     1670.86     67.39 o 
   3  20 -11     1720.74     1829.71     84.10 o 
   4  20 -11     1184.77     1236.15     68.06 o 
   5  20 -11      769.21      840.85     61.59 o 
   6  20 -11     1256.39     1255.34     74.59 o 
   7  20 -11      286.39      227.77     60.20 o 
   0  21 -11     4230.08     4142.60    188.08 o 
   1  21 -11     1543.06     1609.60     65.77 o 
   2  21 -11      956.55     1008.72     51.74 o 
   3  21 -11     1365.38     1417.03     69.21 o 
   4  21 -11     1573.17     1671.54     80.57 o 
   5  21 -11      745.46      801.54     61.97 o 
   6  21 -11     1069.79     1133.09     72.55 o 
   7  21 -11      842.11      783.65     68.96 o 
   1  22 -11      219.37      222.86     38.53 o 
   2  22 -11       80.93       56.53     37.58 o 
   3  22 -11      163.78      207.51     40.97 o 
   4  22 -11     1107.93     1178.36     67.84 o 
   5  22 -11      206.86      268.56     53.79 o 
   6  22 -11     1253.92     1273.11     76.68 o 
   0  23 -11    11304.86    11185.61    490.07 o 
   1  23 -11     1332.87     1427.19     61.40 o 
   2  23 -11      200.45      240.90     40.61 o 
   3  23 -11      639.54      771.52     51.30 o 
   4  23 -11     2665.97     2639.23    106.68 o 
   5  23 -11      235.19      204.18     54.18 o 
   6  23 -11     1267.52     1232.90     76.15 o 
   1  24 -11      557.45      579.07     45.43 o 
   2  24 -11      890.63      978.36     54.32 o 
   3  24 -11      865.11      875.17     52.96 o 
   4  24 -11     1215.16     1388.53     65.27 o 
   5  24 -11      423.70      385.86     57.83 o 
   6  24 -11     1661.77     1750.21     88.85 o 
   0  25 -11      885.40      891.92     93.66 o 
   1  25 -11       20.61       67.39     40.35 o 
   2  25 -11       25.08       67.10     41.26 o 
   3  25 -11     1037.31     1109.74     58.78 o 
   4  25 -11      100.39      107.71     45.22 o 
   5  25 -11      372.34      371.11     50.77 o 
   6  25 -11      212.00      214.70     59.80 o 
   1  26 -11      900.49     1052.36     55.95 o 
   2  26 -11     1145.47     1165.63     59.53 o 
   3  26 -11     3259.35     3272.16    107.84 o 
   4  26 -11      184.43      237.60     46.92 o 
   5  26 -11      647.21      682.77     55.45 o 
   6  26 -11     1187.43     1262.24     69.23 o 
   0  27 -11     2124.15     1966.02    102.93 o 
   1  27 -11      148.07      134.83     42.89 o 
   2  27 -11      121.85      140.17     43.87 o 
   3  27 -11      639.89      697.76     54.34 o 
   4  27 -11      944.01     1064.51     61.42 o 
   5  27 -11       93.56      149.31     50.70 o 
   1  28 -11     2199.04     2097.15     81.38 o 
   2  28 -11     1006.09     1054.01     60.30 o 
   3  28 -11     3475.99     3550.13    117.84 o 
   4  28 -11      385.15      433.20     52.05 o 
   5  28 -11     1119.69     1199.45     67.90 o 
   0  29 -11     1977.21     1992.24    106.07 o 
   1  29 -11      370.32      430.70     48.34 o 
   2  29 -11      180.89      241.38     46.82 o 
   3  29 -11      147.16      233.36     49.17 o 
   4  29 -11     1507.16     1431.81     71.66 o 
   5  29 -11      451.60      512.75     56.51 o 
   1  30 -11      380.78      469.78     50.55 o 
   2  30 -11      829.45      862.93     57.87 o 
   3  30 -11     1297.51     1409.54     70.16 o 
   4  30 -11      204.41      184.00     49.97 o 
   0  31 -11     2456.74     2477.02    146.75 o 
   1  31 -11       59.03       74.46     46.56 o 
   2  31 -11      364.29      387.01     51.81 o 
   3  31 -11      468.98      549.27     55.35 o 
   4  31 -11      724.48      820.54     61.24 o 
   1  32 -11      313.86      300.06     45.07 o 
   2  32 -11      121.40      142.30     48.55 o 
   3  32 -11      198.80      188.34     51.93 o 
   4  32 -11      678.18      791.60     61.66 o 
   0  33 -11     4177.73     4082.51    167.23 o 
   1  33 -11      494.88      505.35     49.02 o 
   2  33 -11       66.86       65.56     49.54 o 
   3  33 -11      252.73      278.08     53.87 o 
   1  34 -11      347.44      316.64     52.27 o 
   2  34 -11      331.57      282.04     54.31 o 
   3  34 -11      932.64      923.91     64.96 o 
   0  35 -11      792.27      840.44     79.84 o 
   1  35 -11      365.38      418.43     54.29 o 
   2  35 -11       67.26       76.56     51.22 o 
   1  36 -11      290.67      313.98     49.29 o 
   0   0 -10     5070.57     5017.01    329.67 o 
   2   0 -10      568.50      523.52     49.92 o 
   4   0 -10      523.27      535.59     61.35 o 
   6   0 -10       91.62        3.66     64.53 o 
   8   0 -10     3583.92     3538.62    186.48 o 
   1   1 -10     2153.54     2056.54     59.91 o 
   2   1 -10     2495.11     2553.93     74.36 o 
   3   1 -10      851.40      830.23     46.87 o 
   4   1 -10     2807.72     2792.11    101.49 o 
   5   1 -10      260.93      315.04     33.85 o 
   6   1 -10     2871.27     2789.50    108.26 o 
   7   1 -10      932.36      877.73     64.58 o 
   8   1 -10      191.71      264.31     58.55 o 
   9   1 -10      179.15      267.65     63.10 o 
   0   2 -10     6901.32     6700.11    299.87 o 
   1   2 -10     3326.80     3317.46     85.63 o 
   2   2 -10      634.59      634.09     31.31 o 
   3   2 -10     1330.46     1307.84     60.20 o 
   4   2 -10     2410.55     2507.87     80.37 o 
   5   2 -10     2536.20     2599.71     85.04 o 
   6   2 -10      102.27      118.33     46.22 o 
   7   2 -10      182.17      149.97     52.77 o 
   8   2 -10      712.26      665.45     63.79 o 
   9   2 -10      162.10       99.96     60.88 o 
   1   3 -10     3664.02     3659.98    104.91 o 
   2   3 -10     3578.52     3702.41    105.16 o 
   3   3 -10     3014.84     2948.85     91.72 o 
   4   3 -10      824.08      834.71     41.25 o 
   5   3 -10     1933.63     1876.97     70.46 o 
   6   3 -10      824.70      882.04     48.65 o 
   7   3 -10     1098.62     1071.64     69.06 o 
   8   3 -10      160.38       76.04     56.51 o 
   9   3 -10      356.00      387.84     64.32 o 
   0   4 -10     4146.80     4118.63    165.83 o 
   1   4 -10     2229.38     2234.17     73.01 o 
   2   4 -10      173.20      224.58     24.98 o 
   3   4 -10     2582.71     2503.60     81.80 o 
   4   4 -10     1585.63     1600.33     60.20 o 
   5   4 -10     1437.42     1419.60     57.39 o 
   6   4 -10      416.84      410.03     40.78 o 
   7   4 -10     4732.38     4732.72    140.23 o 
   8   4 -10      598.63      603.58     62.85 o 
   9   4 -10     1047.95     1067.60     88.52 o 
   1   5 -10       14.79       15.53     22.13 o 
   2   5 -10      235.64      206.89     25.72 o 
   3   5 -10       54.69       46.34     25.64 o 
   4   5 -10        8.87       64.43     28.58 o 
   5   5 -10     4564.70     4411.06    128.08 o 
   6   5 -10      246.99      245.40     38.42 o 
   7   5 -10      374.14      423.93     47.00 o 
   8   5 -10      272.55      215.79     47.91 o 
   9   5 -10     1428.44     1395.71     78.50 o 
   0   6 -10    10536.53    10612.90    434.97 o 
   1   6 -10     1869.21     1972.32     61.81 o 
   2   6 -10       66.00       54.89     24.64 o 
   3   6 -10      583.77      593.39     34.74 o 
   4   6 -10     5830.35     5952.10    167.10 o 
   5   6 -10     1067.20     1081.95     52.30 o 
   6   6 -10       26.29       -6.88     36.94 o 
   7   6 -10     4309.61     4253.22    127.27 o 
   8   6 -10     1071.84     1190.51     70.04 o 
   9   6 -10      860.51      911.39     71.79 o 
   1   7 -10     2469.67     2630.49     86.69 o 
   2   7 -10     6128.32     6118.05    167.40 o 
   3   7 -10     2893.43     2854.58     87.70 o 
   4   7 -10     2066.73     2039.74     71.66 o 
   5   7 -10      259.09      299.16     36.50 o 
   6   7 -10      439.24      426.30     42.84 o 
   7   7 -10      342.56      405.74     50.19 o 
   8   7 -10      648.15      625.07     58.45 o 
   9   7 -10      135.98       75.05     57.12 o 
   0   8 -10     7257.40     7293.24    416.59 o 
   1   8 -10     4118.69     4205.73    123.39 o 
   2   8 -10      664.81      701.86     36.32 o 
   3   8 -10      724.53      785.45     39.25 o 
   4   8 -10     3620.48     3702.45    109.32 o 
   5   8 -10     2098.12     2062.34     75.04 o 
   6   8 -10      822.42      768.12     48.07 o 
   7   8 -10       56.10       86.47     46.57 o 
   8   8 -10     1355.91     1346.83     75.61 o 
   9   8 -10      286.86      246.73     59.88 o 
   1   9 -10     1862.03     1768.00     63.81 o 
   2   9 -10     1797.60     1833.72     62.73 o 
   3   9 -10     2731.28     2669.50     89.04 o 
   4   9 -10     4336.23     4105.41    122.04 o 
   5   9 -10      792.45      912.31     52.87 o 
   6   9 -10     4560.27     4697.11    154.24 o 
   7   9 -10      250.07      274.58     48.92 o 
   8   9 -10       77.49      195.38     53.71 o 
   9   9 -10      649.05      682.49     65.57 o 
   0  10 -10      161.99      140.89     40.29 o 
   1  10 -10      555.10      645.00     36.04 o 
   2  10 -10     2900.59     2878.05    101.61 o 
   3  10 -10      746.28      867.92     48.10 o 
   4  10 -10      587.18      678.73     45.11 o 
   5  10 -10      728.15      755.86     49.99 o 
   6  10 -10     1694.65     1859.99     83.38 o 
   7  10 -10       15.19       54.31     46.64 o 
   8  10 -10     4626.09     4474.63    162.00 o 
   9  10 -10      657.83      605.34     64.89 o 
   1  11 -10     1900.67     1824.87     68.43 o 
   2  11 -10       97.74      124.69     31.30 o 
   3  11 -10     1065.59     1141.52     61.54 o 
   4  11 -10     3505.37     3483.00    120.77 o 
   5  11 -10     1456.27     1599.75     77.86 o 
   6  11 -10     2205.71     2245.52     93.38 o 
   7  11 -10     1885.17     1973.77     83.79 o 
   8  11 -10        7.71       59.45     52.84 o 
   9  11 -10      552.28      590.16     64.62 o 
   0  12 -10     3083.54     3109.64    136.64 o 
   1  12 -10     1779.47     1748.27     66.96 o 
   2  12 -10     2652.27     2604.91     88.92 o 
   3  12 -10      463.27      510.76     39.98 o 
   4  12 -10      345.44      378.76     41.08 o 
   5  12 -10     1938.34     1947.07     80.68 o 
   6  12 -10      876.59      949.74     58.69 o 
   7  12 -10      145.66      217.73     49.76 o 
   8  12 -10      537.25      498.37     59.16 o 
   9  12 -10      117.55       98.80     59.18 o 
   1  13 -10     1417.24     1462.21     53.21 o 
   2  13 -10     8841.80     9088.00    264.03 o 
   3  13 -10     2779.38     2703.93     99.25 o 
   4  13 -10      925.38     1031.94     55.01 o 
   5  13 -10      452.95      472.29     46.10 o 
   6  13 -10     3001.12     3000.91    112.45 o 
   7  13 -10      470.95      488.10     55.54 o 
   8  13 -10       84.17       74.23     54.23 o 
   9  13 -10       75.93      103.28     59.67 o 
   0  14 -10     3424.24     3410.51    170.04 o 
   1  14 -10     1169.19     1149.35     48.39 o 
   2  14 -10      602.06      647.89     41.66 o 
   3  14 -10     3810.56     3894.75    123.67 o 
   4  14 -10     1633.88     1667.42     71.89 o 
   5  14 -10      610.22      548.59     48.64 o 
   6  14 -10      955.02     1025.72     62.77 o 
   7  14 -10     2602.09     2524.01    105.11 o 
   8  14 -10      132.64      134.76     55.94 o 
   1  15 -10       87.42      107.38     27.76 o 
   2  15 -10      925.00      953.75     57.64 o 
   3  15 -10      283.22      350.42     39.85 o 
   4  15 -10      127.48      183.13     40.00 o 
   5  15 -10     2825.68     2709.01    103.49 o 
   6  15 -10     1721.42     1727.88     82.15 o 
   7  15 -10      572.10      628.17     57.54 o 
   8  15 -10        4.61       79.63     54.58 o 
   0  16 -10     4387.10     4345.93    202.90 o 
   1  16 -10      768.94      751.12     39.30 o 
   2  16 -10       16.21       81.22     29.43 o 
   3  16 -10     2159.62     2178.53     84.99 o 
   4  16 -10     5177.60     5180.12    166.25 o 
   5  16 -10      260.73      195.79     44.93 o 
   6  16 -10      512.46      501.36     53.01 o 
   7  16 -10     4029.77     3849.14    144.37 o 
   8  16 -10     1743.63     1851.39     89.87 o 
   1  17 -10     1107.21     1086.37     48.74 o 
   2  17 -10     5103.34     5012.10    141.36 o 
   3  17 -10     2308.10     2370.21     89.80 o 
   4  17 -10       55.05       63.42     39.94 o 
   5  17 -10     1100.82     1075.00     65.37 o 
   6  17 -10     1114.80     1050.73     66.92 o 
   7  17 -10       53.09       94.76     52.29 o 
   8  17 -10      121.28      117.32     57.35 o 
   0  18 -10     1574.62     1715.61    102.77 o 
   1  18 -10     6990.50     7178.19    198.41 o 
   2  18 -10      122.65      164.27     32.71 o 
   3  18 -10     2212.90     2187.84     76.59 o 
   4  18 -10     1950.89     1901.63     83.02 o 
   5  18 -10     1545.27     1485.83     73.97 o 
   6  18 -10      228.95      189.86     50.90 o 
   7  18 -10      329.21      338.21     57.52 o 
   8  18 -10      231.37      243.01     59.43 o 
   1  19 -10      723.25      843.83     44.37 o 
   2  19 -10      423.53      438.81     37.78 o 
   3  19 -10     3734.42     3657.72    114.81 o 
   4  19 -10      459.95      519.89     41.54 o 
   5  19 -10      322.87      373.86     49.24 o 
   6  19 -10      825.65      713.79     58.54 o 
   7  19 -10     1445.56     1356.68     76.26 o 
   8  19 -10      305.17      273.13     61.97 o 
   0  20 -10     3261.07     3328.04    128.87 o 
   1  20 -10     2355.78     2472.42     81.99 o 
   2  20 -10     1080.75     1049.36     50.53 o 
   3  20 -10      915.43     1093.22     52.79 o 
   4  20 -10     1324.95     1326.11     58.22 o 
   5  20 -10      637.23      616.16     47.57 o 
   6  20 -10      742.11      782.44     60.98 o 
   7  20 -10      178.64      191.93     56.07 o 
   8  20 -10     2208.93     2364.51     93.44 o 
   1  21 -10     2519.05     2534.21     81.99 o 
   2  21 -10      860.64      862.13     46.21 o 
   3  21 -10     1594.27     1580.08     65.59 o 
   4  21 -10      907.86      911.25     51.46 o 
   5  21 -10     1347.61     1390.87     62.43 o 
   6  21 -10     1823.62     1728.65     74.35 o 
   7  21 -10      476.85      457.41     51.42 o 
   8  21 -10       18.11       18.34     50.31 o 
   0  22 -10     3257.83     3194.27    127.70 o 
   1  22 -10     2172.40     2062.33     76.09 o 
   2  22 -10      594.53      613.85     43.37 o 
   3  22 -10      194.11      269.44     39.58 o 
   4  22 -10      530.61      524.37     45.27 o 
   5  22 -10      538.45      512.40     47.26 o 
   6  22 -10      761.16      936.45     57.30 o 
   7  22 -10       46.51       40.17     48.26 o 
   8  22 -10      952.97      950.68     64.38 o 
   1  23 -10      889.07      845.97     48.02 o 
   2  23 -10     6252.58     6222.98    176.78 o 
   3  23 -10     1403.08     1380.00     61.63 o 
   4  23 -10      695.95      669.69     47.99 o 
   5  23 -10      204.52      211.79     43.99 o 
   6  23 -10     2476.17     2401.87     90.31 o 
   7  23 -10      570.10      628.58     55.94 o 
   0  24 -10     6400.54     6236.39    230.69 o 
   1  24 -10      115.57      177.45     37.83 o 
   2  24 -10       81.94      130.30     38.60 o 
   3  24 -10      366.28      428.62     42.37 o 
   4  24 -10     1603.27     1667.48     70.67 o 
   5  24 -10       27.91       68.39     42.91 o 
   6  24 -10      187.25      202.19     47.82 o 
   7  24 -10      533.13      549.19     56.00 o 
   1  25 -10      748.34      829.95     42.12 o 
   2  25 -10     2310.84     2272.81     82.86 o 
   3  25 -10     2391.86     2227.51     82.50 o 
   4  25 -10      573.04      594.73     48.38 o 
   5  25 -10     2969.63     2984.68    102.78 o 
   6  25 -10      221.53      243.83     50.34 o 
   7  25 -10       14.59      -34.23     48.61 o 
   0  26 -10      281.52      317.31     50.45 o 
   1  26 -10      166.89      186.55     34.50 o 
   2  26 -10      376.10      450.85     44.64 o 
   3  26 -10      620.58      673.26     49.42 o 
   4  26 -10      821.01      899.81     54.34 o 
   5  26 -10      107.21      239.21     47.62 o 
   6  26 -10       26.40       53.76     47.77 o 
   7  26 -10      667.34      782.44     61.46 o 
   1  27 -10      409.53      432.54     38.95 o 
   2  27 -10     1477.37     1360.94     60.87 o 
   3  27 -10      888.31      954.53     54.64 o 
   4  27 -10       33.34       56.71     44.34 o 
   5  27 -10     2271.46     2364.08     90.35 o 
   6  27 -10      658.60      664.88     57.91 o 
   7  27 -10      308.48      388.98     56.92 o 
   0  28 -10     1849.60     1801.48     94.81 o 
   1  28 -10     4922.60     4823.37    144.79 o 
   2  28 -10      114.25      141.94     42.30 o 
   3  28 -10      584.00      612.39     50.01 o 
   4  28 -10      336.76      383.35     48.97 o 
   5  28 -10     1900.00     2024.33     81.48 o 
   6  28 -10      400.54      392.59     53.64 o 
   1  29 -10      501.54      527.20     47.42 o 
   2  29 -10       67.82      118.89     38.50 o 
   3  29 -10     1044.91      970.06     58.02 o 
   4  29 -10      370.41      402.63     50.48 o 
   5  29 -10       42.09       65.45     48.36 o 
   6  29 -10     1006.96     1027.66     66.35 o 
   0  30 -10     1590.63     1547.89     87.75 o 
   1  30 -10      742.03      818.64     48.38 o 
   2  30 -10      341.85      346.11     42.11 o 
   3  30 -10      109.32      155.22     46.44 o 
   4  30 -10     1199.97     1267.97     64.67 o 
   5  30 -10      682.66      683.44     57.19 o 
   6  30 -10      690.72      739.28     60.62 o 
   1  31 -10      303.21      383.76     43.21 o 
   2  31 -10      209.67      239.60     41.41 o 
   3  31 -10       17.90       53.51     45.72 o 
   4  31 -10      717.67      762.99     57.52 o 
   5  31 -10      666.16      652.48     59.11 o 
   6  31 -10     2231.43     2272.47     94.62 o 
   0  32 -10     1043.18      998.84     93.17 o 
   1  32 -10     1988.69     2020.89     74.85 o 
   2  32 -10      117.10      113.62     41.17 o 
   3  32 -10     1104.66     1179.08     56.99 o 
   4  32 -10      231.18      292.17     50.96 o 
   5  32 -10      477.96      486.50     55.92 o 
   1  33 -10      251.71      253.00     46.89 o 
   2  33 -10     2367.53     2323.04     82.83 o 
   3  33 -10      575.91      553.98     49.40 o 
   4  33 -10      522.81      563.94     56.33 o 
   5  33 -10       43.96       97.77     52.65 o 
   0  34 -10     1656.47     1770.71     97.69 o 
   1  34 -10      332.61      305.22     49.22 o 
   2  34 -10      335.84      381.20     46.30 o 
   3  34 -10      554.31      572.38     50.09 o 
   4  34 -10      795.73      896.63     62.88 o 
   5  34 -10      372.66      458.24     56.67 o 
   1  35 -10      447.85      404.63     47.62 o 
   2  35 -10      687.39      687.29     57.57 o 
   3  35 -10      871.18      927.38     56.58 o 
   4  35 -10      268.78      316.69     49.12 o 
   0  36 -10      153.78      169.27     64.36 o 
   1  36 -10      669.28      703.73     53.35 o 
   2  36 -10      161.32      279.71     51.77 o 
   3  36 -10      538.99      531.84     51.30 o 
   4  36 -10      649.23      658.63     55.12 o 
   1  37 -10       18.05       63.78     45.61 o 
   2  37 -10     1322.07     1371.39     65.63 o 
   3  37 -10      747.60      756.90     61.48 o 
   0  38 -10     1231.11     1259.66     99.11 o 
   1  38 -10     1301.87     1292.02     64.28 o 
   2  38 -10        7.24       25.94     47.13 o 
   3  38 -10       23.23       86.26     53.26 o 
   1  39 -10     1293.42     1376.75     66.83 o 
   2  39 -10      452.85      474.72     53.79 o 
   0  40 -10      559.38      634.09     77.96 o 
   1  40 -10      368.69      438.05     53.73 o 
   2   0  -9     2377.76     2122.07    108.61 o 
   4   0  -9     2230.28     2301.08    121.32 o 
   6   0  -9     1052.59     1082.81     89.99 o 
   8   0  -9      324.87      382.81     80.34 o 
  10   0  -9     3001.91     2799.22    241.26 o 
   0   1  -9    22245.79    22380.88    782.23 o 
   1   1  -9     1605.29     1593.97     40.78 o 
   2   1  -9      682.94      648.49     30.90 o 
   3   1  -9      839.76      842.62     43.54 o 
   4   1  -9     9679.61     9621.34    264.59 o 
   5   1  -9      910.30      894.74     52.58 o 
   6   1  -9     4002.23     3811.86    127.55 o 
   7   1  -9     2143.90     1905.78     87.42 o 
   8   1  -9     2972.78     2942.28    119.11 o 
   9   1  -9      911.70      961.32     71.66 o 
  10   1  -9      200.80      208.29     92.19 o 
   1   2  -9      119.27      108.63     15.20 o 
   2   2  -9     2150.51     2055.16     55.44 o 
   3   2  -9     5309.68     4952.83    140.09 o 
   4   2  -9     2003.90     1981.28     66.35 o 
   5   2  -9      227.12      201.85     40.32 o 
   6   2  -9     2787.74     2816.16    111.63 o 
   7   2  -9      154.41      157.72     50.07 o 
   8   2  -9      161.75      180.80     67.70 o 
   9   2  -9      232.29      295.81     60.94 o 
  10   2  -9     1529.88     1767.48    308.69 o 
   0   3  -9     5680.40     5571.40    194.00 o 
   1   3  -9     2502.10     2494.37     59.17 o 
   2   3  -9      202.65      224.05     26.81 o 
   3   3  -9     3420.00     3473.59     99.42 o 
   4   3  -9     1347.17     1355.75     53.76 o 
   5   3  -9      919.80      944.38     54.46 o 
   6   3  -9     1570.62     1314.46     88.46 o 
   7   3  -9     2830.87     2795.83    121.99 o 
   8   3  -9      575.28      640.27     62.26 o 
   9   3  -9     3017.42     2743.15    120.21 o 
  10   3  -9      205.31      291.58     91.65 o 
   1   4  -9     2973.01     3047.78     74.32 o 
   2   4  -9     3363.13     3557.25     94.46 o 
   3   4  -9    13250.06    12746.68    318.17 o 
   4   4  -9      316.11      319.10     28.76 o 
   5   4  -9      824.39      853.74     43.94 o 
   6   4  -9     1524.31     1460.80     74.70 o 
   7   4  -9     1300.48     1272.21     69.65 o 
   8   4  -9      132.83       82.25     53.77 o 
   9   4  -9     1387.75     1347.08     91.65 o 
  10   4  -9      790.84      706.77    102.72 o 
   0   5  -9      109.26       93.55     24.61 o 
   1   5  -9      218.03      213.81     17.55 o 
   2   5  -9      212.47      240.26     21.05 o 
   3   5  -9     1669.98     1540.31     48.51 o 
   4   5  -9      307.54      340.71     30.91 o 
   5   5  -9      295.78      253.93     36.50 o 
   6   5  -9       62.25        5.36     55.99 o 
   7   5  -9     1690.21     1706.17     77.10 o 
   8   5  -9      307.62      233.87     55.88 o 
   9   5  -9     2035.93     1853.81    106.66 o 
  10   5  -9      108.23      123.63    104.15 o 
   1   6  -9      928.03      949.23     31.01 o 
   2   6  -9     9376.18     9578.00    232.81 o 
   3   6  -9     6442.72     6246.49    172.76 o 
   4   6  -9      163.73      154.41     21.26 o 
   5   6  -9     1697.69     1613.32     63.76 o 
   6   6  -9     5315.57     5344.89    145.90 o 
   7   6  -9      603.46      640.71     57.17 o 
   8   6  -9       33.97       -9.90     59.33 o 
   9   6  -9     1069.34     1166.87     88.39 o 
  10   6  -9     2508.74     2653.22    165.83 o 
   0   7  -9     1524.11     1551.68     67.44 o 
   1   7  -9     2091.05     2059.37     58.88 o 
   2   7  -9      290.59      273.21     25.92 o 
   3   7  -9      852.81      882.33     39.35 o 
   4   7  -9      293.74      283.86     30.28 o 
   5   7  -9     1375.09     1278.98     55.34 o 
   6   7  -9      896.88      832.87     50.91 o 
   7   7  -9     2036.70     1993.90     73.04 o 
   8   7  -9      523.28      527.10     69.73 o 
   9   7  -9      576.48      596.93     77.24 o 
  10   7  -9      355.23      357.20     95.89 o 
   1   8  -9     1975.73     1971.95     61.42 o 
   2   8  -9     8619.59     8512.50    208.08 o 
   3   8  -9     3841.97     3757.15    104.17 o 
   4   8  -9     1342.91     1300.31     51.20 o 
   5   8  -9     1832.48     1904.84     69.20 o 
   6   8  -9     5789.13     5503.00    159.41 o 
   7   8  -9     1067.71     1102.59     60.65 o 
   8   8  -9      174.39      175.89     50.55 o 
   9   8  -9     1294.30     1256.79     76.28 o 
  10   8  -9     2741.28     2704.59    129.36 o 
   0   9  -9    15539.14    15536.92    687.15 o 
   1   9  -9     2519.18     2516.78     68.75 o 
   2   9  -9      327.49      361.40     24.03 o 
   3   9  -9     1177.83     1165.81     41.72 o 
   4   9  -9     4412.24     4345.53    122.03 o 
   5   9  -9     2805.21     2781.47     87.68 o 
   6   9  -9     3071.36     3073.49    117.93 o 
   7   9  -9      649.71      625.58     53.63 o 
   8   9  -9      764.56      829.06     63.02 o 
   9   9  -9       69.52       92.60     55.13 o 
  10   9  -9        2.34       90.08     57.61 o 
   1  10  -9     1893.23     1884.85     61.55 o 
   2  10  -9     2787.90     2713.64     84.55 o 
   3  10  -9     3283.83     3225.73    104.64 o 
   4  10  -9     3715.55     3727.44    121.57 o 
   5  10  -9     1836.96     1905.27     79.95 o 
   6  10  -9     1788.81     1787.62     76.57 o 
   7  10  -9     1464.77     1348.03     70.76 o 
   8  10  -9      131.46      151.37     51.18 o 
   9  10  -9      838.97      824.26     68.07 o 
  10  10  -9      767.52      888.75     69.81 o 
   0  11  -9    18237.64    18362.90    757.08 o 
   1  11  -9     5139.38     5118.50    138.42 o 
   2  11  -9       49.02       84.48     28.20 o 
   3  11  -9     1706.62     1748.33     66.63 o 
   4  11  -9      491.23      615.49     42.92 o 
   5  11  -9     2289.63     2366.90     92.17 o 
   6  11  -9     3325.13     3119.63    105.45 o 
   7  11  -9     3303.35     3124.38    110.00 o 
   8  11  -9     1351.66     1425.90     75.00 o 
   9  11  -9      874.90      996.02     61.97 o 
   1  12  -9     1753.64     1792.17     55.66 o 
   2  12  -9     2309.56     2438.50     75.41 o 
   3  12  -9     1210.32     1222.98     54.89 o 
   4  12  -9      924.98      973.92     53.39 o 
   5  12  -9      400.83      420.36     41.99 o 
   6  12  -9      503.73      482.44     47.77 o 
   7  12  -9     1208.07     1209.81     65.06 o 
   8  12  -9      210.05      258.90     53.41 o 
   9  12  -9       58.15       60.42     48.98 o 
   0  13  -9     7463.79     7425.94    257.23 o 
   1  13  -9      319.47      309.84     25.94 o 
   2  13  -9      463.61      493.41     29.97 o 
   3  13  -9     3524.94     3555.40    119.67 o 
   4  13  -9     7506.90     7067.23    221.19 o 
   5  13  -9     1119.58     1176.57     58.91 o 
   6  13  -9      196.22      182.83     42.93 o 
   7  13  -9     3951.97     4092.42    137.91 o 
   8  13  -9     3018.61     2916.48    100.13 o 
   9  13  -9     1249.51     1241.26     65.44 o 
   1  14  -9     2627.55     2598.06     74.61 o 
   2  14  -9     1712.93     1742.07     59.69 o 
   3  14  -9     2648.34     2692.96     84.58 o 
   4  14  -9       57.61      124.91     36.05 o 
   5  14  -9     1111.41     1203.22     62.28 o 
   6  14  -9      419.32      398.48     47.46 o 
   7  14  -9      734.66      861.68     51.58 o 
   8  14  -9      557.49      617.10     51.61 o 
   9  14  -9      723.28      763.57     58.52 o 
   0  15  -9     7723.56     7516.29    268.18 o 
   1  15  -9     5336.37     5321.22    146.01 o 
   2  15  -9      113.59      138.21     27.22 o 
   3  15  -9      891.57      951.89     43.58 o 
   4  15  -9     2648.45     2637.72     84.34 o 
   5  15  -9     2473.30     2463.45     82.96 o 
   6  15  -9      295.94      301.14     38.76 o 
   7  15  -9     1520.23     1527.70     67.00 o 
   8  15  -9     1296.78     1340.51     65.97 o 
   9  15  -9      242.24      292.33     57.94 o 
   1  16  -9      746.33      789.70     37.24 o 
   2  16  -9     5437.37     5538.69    151.61 o 
   3  16  -9     6650.50     6561.00    176.36 o 
   4  16  -9       14.92       63.99     30.95 o 
   5  16  -9     1626.93     1649.28     67.60 o 
   6  16  -9     3692.42     3791.53    116.29 o 
   7  16  -9      362.53      374.23     43.71 o 
   8  16  -9      115.29      131.86     46.03 o 
   9  16  -9     1247.41     1271.62     75.05 o 
   0  17  -9     4049.46     4079.93    154.27 o 
   1  17  -9     4915.13     5061.36    143.12 o 
   2  17  -9      309.22      318.42     31.15 o 
   3  17  -9      170.73      174.32     30.69 o 
   4  17  -9      294.17      367.65     37.06 o 
   5  17  -9     2317.29     2251.31     77.87 o 
   6  17  -9      120.31      133.89     38.54 o 
   7  17  -9     1069.16     1088.24     59.71 o 
   8  17  -9      232.09      269.69     48.77 o 
   9  17  -9      235.31      237.15     57.83 o 
   1  18  -9     2412.68     2567.08     82.13 o 
   2  18  -9      634.91      749.91     41.16 o 
   3  18  -9     1955.80     1959.60     67.95 o 
   4  18  -9      573.49      574.08     39.13 o 
   5  18  -9     3096.94     3458.60    109.35 o 
   6  18  -9     2913.52     2860.10     98.23 o 
   7  18  -9     1186.49     1209.42     61.66 o 
   8  18  -9      134.03      150.59     48.01 o 
   9  18  -9     1060.48     1052.10     72.39 o 
   0  19  -9     1807.59     1752.90     77.17 o 
   1  19  -9     4313.20     4202.83    107.12 o 
   2  19  -9      221.23      238.16     31.93 o 
   3  19  -9      287.58      337.41     34.66 o 
   4  19  -9      447.83      523.66     40.00 o 
   5  19  -9     1734.36     1820.26     69.12 o 
   6  19  -9      602.11      629.70     46.92 o 
   7  19  -9       64.51      109.58     43.50 o 
   8  19  -9      557.78      636.87     54.63 o 
   9  19  -9      484.58      553.93     63.68 o 
   1  20  -9     1011.05     1149.10     44.91 o 
   2  20  -9     5979.01     6010.43    165.32 o 
   3  20  -9      916.07      925.75     45.13 o 
   4  20  -9     1847.32     1772.52     68.68 o 
   5  20  -9     1736.02     1836.95     72.12 o 
   6  20  -9     2335.52     2396.89     83.05 o 
   7  20  -9      326.73      389.68     47.36 o 
   8  20  -9      267.51      389.01     51.88 o 
   9  20  -9      365.16      346.45     61.66 o 
   0  21  -9     7072.84     6744.13    237.05 o 
   1  21  -9     1866.93     1774.04     57.99 o 
   2  21  -9      952.87      970.40     47.14 o 
   3  21  -9     2712.69     2688.77     86.48 o 
   4  21  -9      273.16      301.69     38.39 o 
   5  21  -9     1336.44     1427.48     61.35 o 
   6  21  -9      982.44     1013.86     55.35 o 
   7  21  -9      858.82      909.24     58.52 o 
   8  21  -9     1670.07     1753.17     76.40 o 
   9  21  -9      282.49      274.38     62.50 o 
   1  22  -9      372.15      438.65     32.37 o 
   2  22  -9     3287.37     3207.99     99.77 o 
   3  22  -9     1656.50     1636.99     65.50 o 
   4  22  -9     1977.30     1933.85     71.27 o 
   5  22  -9      575.04      611.97     46.10 o 
   6  22  -9      162.44      222.79     43.52 o 
   7  22  -9       37.39       54.33     46.06 o 
   8  22  -9      295.85      358.20     54.54 o 
   0  23  -9     5595.87     5470.84    206.77 o 
   1  23  -9     2181.74     2161.26     69.17 o 
   2  23  -9      204.81      279.52     36.45 o 
   3  23  -9     2082.02     2113.31     76.74 o 
   4  23  -9     4099.23     3951.10    117.92 o 
   5  23  -9     1731.67     1611.36     70.17 o 
   6  23  -9      504.48      520.85     48.19 o 
   7  23  -9     1440.01     1473.91     70.96 o 
   8  23  -9     5919.56     5783.82    171.44 o 
   1  24  -9      119.90      169.56     30.47 o 
   2  24  -9     1499.92     1557.98     63.48 o 
   3  24  -9      461.03      443.97     41.14 o 
   4  24  -9      678.96      700.71     47.94 o 
   5  24  -9      785.50      875.29     54.43 o 
   6  24  -9      928.56      921.03     56.19 o 
   7  24  -9       40.29       67.16     47.10 o 
   8  24  -9      135.41      198.95     57.99 o 
   0  25  -9     3343.98     3357.44    134.94 o 
   1  25  -9     4142.49     4072.44    112.73 o 
   2  25  -9      310.89      370.63     34.90 o 
   3  25  -9     2161.34     2226.80     81.69 o 
   4  25  -9     3156.27     3123.86    104.77 o 
   5  25  -9     2108.98     2227.96     85.10 o 
   6  25  -9       56.20       73.59     44.55 o 
   7  25  -9      786.65      766.58     59.23 o 
   8  25  -9     1503.02     1675.99     86.29 o 
   1  26  -9      136.26      135.29     32.43 o 
   2  26  -9     2604.54     2593.03     80.42 o 
   3  26  -9      417.51      427.89     38.05 o 
   4  26  -9       32.37       92.72     40.32 o 
   5  26  -9     1123.43     1174.49     61.63 o 
   6  26  -9      543.71      507.87     49.73 o 
   7  26  -9       22.05       21.80     48.48 o 
   8  26  -9      139.91      191.83     63.16 o 
   0  27  -9      570.43      629.05     56.83 o 
   1  27  -9     3525.84     3553.33    111.91 o 
   2  27  -9       29.27      120.72     34.17 o 
   3  27  -9      146.83      191.23     35.80 o 
   4  27  -9      851.18      919.64     53.30 o 
   5  27  -9     2502.60     2761.27     97.52 o 
   6  27  -9       65.18       70.83     46.34 o 
   7  27  -9     1047.33     1114.65     67.82 o 
   8  27  -9      761.88      809.45     69.22 o 
   1  28  -9     2495.53     2576.54     87.33 o 
   2  28  -9     1430.52     1550.95     60.26 o 
   3  28  -9     2209.14     2183.91     75.95 o 
   4  28  -9      217.61      198.96     39.11 o 
   5  28  -9     4993.87     4911.80    146.31 o 
   6  28  -9      297.87      304.49     50.84 o 
   7  28  -9      753.73      692.83     59.40 o 
   0  29  -9      377.41      370.25     53.43 o 
   1  29  -9     1384.88     1545.65     60.11 o 
   2  29  -9      142.85      233.87     37.70 o 
   3  29  -9      779.50      808.00     47.20 o 
   4  29  -9      465.21      472.69     43.00 o 
   5  29  -9      293.57      364.14     43.36 o 
   6  29  -9      143.88      277.85     51.39 o 
   7  29  -9      233.89      221.49     54.17 o 
   1  30  -9      987.17      974.27     48.40 o 
   2  30  -9    11631.71    11426.57    282.10 o 
   3  30  -9      875.79      965.29     51.73 o 
   4  30  -9     1680.13     1626.39     66.02 o 
   5  30  -9      319.79      395.61     44.91 o 
   6  30  -9     1988.82     2141.36     79.08 o 
   7  30  -9      686.75      651.91     54.47 o 
   0  31  -9      657.61      615.83     78.39 o 
   1  31  -9       52.54       76.20     37.05 o 
   2  31  -9      779.58      916.53     49.77 o 
   3  31  -9      280.82      333.26     41.58 o 
   4  31  -9       83.52      128.93     40.66 o 
   5  31  -9      524.39      586.57     48.21 o 
   6  31  -9      383.95      428.92     49.37 o 
   7  31  -9       19.98       50.02     52.31 o 
   1  32  -9     1650.47     1655.87     65.19 o 
   2  32  -9     2761.06     2690.12     87.71 o 
   3  32  -9     1011.20     1080.87     54.75 o 
   4  32  -9     1438.75     1449.06     63.64 o 
   5  32  -9     1229.16     1256.99     60.82 o 
   6  32  -9      262.01      280.98     48.71 o 
   0  33  -9     1400.33     1506.94     87.57 o 
   1  33  -9      746.40      734.30     52.98 o 
   2  33  -9      458.74      496.45     45.48 o 
   3  33  -9       62.74      109.52     40.92 o 
   4  33  -9     1187.98     1266.51     58.38 o 
   5  33  -9      533.54      600.39     50.91 o 
   6  33  -9      347.58      343.08     49.64 o 
   1  34  -9      582.52      630.45     51.64 o 
   2  34  -9      474.56      533.26     45.83 o 
   3  34  -9       81.43      146.56     43.08 o 
   4  34  -9      502.18      508.86     48.87 o 
   5  34  -9      529.89      577.81     51.64 o 
   6  34  -9     1169.56     1106.77     61.50 o 
   0  35  -9     2486.04     2376.08    117.06 o 
   1  35  -9     2410.14     2426.44     83.72 o 
   2  35  -9      801.41      742.50     55.89 o 
   3  35  -9     1202.17     1233.32     58.93 o 
   4  35  -9      489.57      500.51     49.13 o 
   5  35  -9     2046.27     1918.69     75.71 o 
   6  35  -9      118.35      103.68     50.10 o 
   1  36  -9      327.92      377.65     45.90 o 
   2  36  -9       68.44       98.96     47.23 o 
   3  36  -9      802.65      807.93     57.97 o 
   4  36  -9       26.45       64.62     45.64 o 
   5  36  -9      264.25      294.91     49.92 o 
   0  37  -9     1596.70     1517.34     93.68 o 
   1  37  -9     1346.92     1365.57     62.25 o 
   2  37  -9       77.53       40.46     43.47 o 
   3  37  -9      801.60      919.58     65.24 o 
   4  37  -9     2587.34     2469.64     88.60 o 
   5  37  -9      499.73      482.93     53.93 o 
   1  38  -9      543.74      580.33     50.47 o 
   2  38  -9      152.81      164.64     47.26 o 
   3  38  -9      398.49      434.23     50.47 o 
   4  38  -9      157.58      176.14     52.49 o 
   5  38  -9      905.30      951.55     67.41 o 
   0  39  -9       33.69       26.27     64.66 o 
   1  39  -9      405.61      444.40     49.59 o 
   2  39  -9       24.77       67.58     46.03 o 
   3  39  -9     1272.12     1247.59     64.66 o 
   4  39  -9      378.99      386.57     53.21 o 
   1  40  -9      353.59      378.83     49.79 o 
   2  40  -9     3099.27     3006.28    100.16 o 
   3  40  -9      274.02      257.98     51.37 o 
   4  40  -9      383.40      369.51     53.29 o 
   0  41  -9     1287.70     1226.02     91.38 o 
   1  41  -9       65.64      128.56     49.04 o 
   2  41  -9      131.42      215.84     50.15 o 
   3  41  -9       54.76       43.73     49.34 o 
   1  42  -9     1128.33     1049.52     64.11 o 
   2  42  -9     1400.72     1486.54     70.72 o 
   0  43  -9     1155.45     1109.02     91.05 o 
   1  43  -9      114.44      167.63     51.57 o 
   0   0  -8    11386.67    11976.66    548.74 o 
   2   0  -8     1987.50     1951.15    100.65 o 
   4   0  -8     2336.08     2129.14    113.32 o 
   6   0  -8     2990.37     2871.99    138.76 o 
   8   0  -8     1972.03     1844.33    119.74 o 
  10   0  -8       39.17       24.95    133.37 o 
   1   1  -8     3045.42     2982.49     63.49 o 
   2   1  -8    25666.25    25357.38    762.55 o 
   3   1  -8     2892.90     2963.47     90.07 o 
   4   1  -8     1990.05     1964.46     73.41 o 
   5   1  -8     3398.61     3210.49    110.51 o 
   6   1  -8     3887.00     3714.02    138.22 o 
   7   1  -8     1066.53     1131.43     74.40 o 
   8   1  -8      778.08      623.76     58.95 o 
   9   1  -8      822.99     1004.45     53.62 o 
  10   1  -8      220.87      257.87     68.56 o 
   0   2  -8      205.96      308.13     24.01 o 
   1   2  -8     1409.12     1384.83     33.65 o 
   2   2  -8     3972.34     3592.36    106.51 o 
   3   2  -8      570.08      636.21     26.91 o 
   4   2  -8     1839.59     1803.24     59.41 o 
   5   2  -8       33.98       49.90     34.83 o 
   6   2  -8     1609.84     1652.92     72.88 o 
   7   2  -8      802.71      833.35     69.00 o 
   8   2  -8     5449.73     5305.16    155.30 o 
   9   2  -8      931.49      977.96     52.67 o 
  10   2  -8       11.44       48.68     55.37 o 
   1   3  -8     3828.31     3985.38     92.57 o 
   2   3  -8       11.17       -7.20     15.15 o 
   3   3  -8      995.69      942.17     32.33 o 
   4   3  -8     4541.79     4368.28    120.20 o 
   5   3  -8    13410.32    13068.04    379.49 o 
   6   3  -8     2655.70     2644.46     95.29 o 
   7   3  -8     1333.12     1342.56     69.66 o 
   8   3  -8      635.05      623.22     49.20 o 
   9   3  -8     1818.15     1912.90     73.06 o 
  10   3  -8     1589.90     1630.60     82.42 o 
   0   4  -8      780.19      754.10     33.27 o 
   1   4  -8    15847.48    15449.16    327.37 o 
   2   4  -8     1322.61     1396.81     43.16 o 
   3   4  -8     2761.76     2724.56     78.12 o 
   4   4  -8      298.20      296.00     34.89 o 
   5   4  -8     5449.35     5343.27    178.51 o 
   6   4  -8      668.35      734.22     51.44 o 
   7   4  -8      423.10      466.34     50.09 o 
   8   4  -8     2632.66     2498.69     90.70 o 
   9   4  -8      718.55      675.83     49.17 o 
  10   4  -8        5.69      -77.47     52.53 o 
   1   5  -8     3456.91     3474.02     76.99 o 
   2   5  -8     1504.36     1467.42     42.89 o 
   3   5  -8     3175.81     3319.07     90.66 o 
   4   5  -8      317.50      313.03     20.55 o 
   5   5  -8      778.77      811.03     51.30 o 
   6   5  -8      914.84      839.93     53.67 o 
   7   5  -8      794.52      752.55     55.96 o 
   8   5  -8       75.06       87.19     47.48 o 
   9   5  -8      461.39      507.65     49.64 o 
  10   5  -8      305.58      338.48     57.91 o 
   0   6  -8     5741.21     5699.74    178.65 o 
   1   6  -8    10542.66    10313.54    212.88 o 
   2   6  -8        5.02       17.85     16.73 o 
   3   6  -8     1191.36     1244.45     42.49 o 
   4   6  -8     6470.55     6456.65    165.99 o 
   5   6  -8     7114.49     6664.81    213.72 o 
   6   6  -8        9.61      -11.10     38.79 o 
   7   6  -8       72.14       19.90     36.48 o 
   8   6  -8     2630.75     2622.90     97.33 o 
   9   6  -8      162.70      117.06     45.36 o 
  10   6  -8        2.45      -28.36     54.09 o 
   1   7  -8      114.57      129.98     11.92 o 
   2   7  -8       28.80       58.25     17.65 o 
   3   7  -8     3480.55     3367.95     86.31 o 
   4   7  -8      149.83      147.64     21.42 o 
   5   7  -8     3374.23     3377.02    111.33 o 
   6   7  -8      628.84      586.89     52.62 o 
   7   7  -8      457.72      399.39     41.20 o 
   8   7  -8      760.54      754.07     57.44 o 
   9   7  -8      786.91      878.03     55.88 o 
  10   7  -8      142.26      181.52     55.75 o 
   0   8  -8     2714.36     2913.74     84.05 o 
   1   8  -8     1465.08     1490.64     37.91 o 
   2   8  -8     2762.30     2731.84     74.48 o 
   3   8  -8     5025.16     5140.46    121.75 o 
   4   8  -8     6790.58     6742.27    186.16 o 
   5   8  -8      863.84      804.15     42.95 o 
   6   8  -8      595.08      615.05     37.77 o 
   7   8  -8     4241.35     4217.57    144.71 o 
   8   8  -8     6240.20     6134.13    204.72 o 
   9   8  -8     1699.91     1633.22     72.16 o 
  10   8  -8      188.83      104.08     56.34 o 
   1   9  -8      448.66      465.68     18.91 o 
   2   9  -8    12944.83    12960.53    275.18 o 
   3   9  -8      275.46      300.36     19.87 o 
   4   9  -8     3692.90     3691.87    104.39 o 
   5   9  -8     1899.20     1808.52     66.12 o 
   6   9  -8      871.81      838.45     45.52 o 
   7   9  -8      400.35      391.58     39.17 o 
   8   9  -8      703.61      765.11     58.08 o 
   9   9  -8      251.77      273.21     47.81 o 
  10   9  -8      201.82      125.49     55.47 o 
   0  10  -8     6961.43     7065.70    223.74 o 
   1  10  -8     3738.67     3748.56     93.99 o 
   2  10  -8     1579.87     1616.18     48.46 o 
   3  10  -8     1348.66     1367.52     40.87 o 
   4  10  -8     2377.82     2293.51     85.33 o 
   5  10  -8      709.38      688.07     39.23 o 
   6  10  -8     1012.00     1065.52     49.09 o 
   7  10  -8     3115.00     3071.37    102.47 o 
   8  10  -8      861.81      909.62     53.70 o 
   9  10  -8      714.68      776.18     49.24 o 
  10  10  -8      179.78      212.54     50.88 o 
   1  11  -8     4802.22     4890.51    119.75 o 
   2  11  -8     9292.98     9340.59    226.44 o 
   3  11  -8     3824.07     3738.15     97.68 o 
   4  11  -8     1506.92     1533.83     54.54 o 
   5  11  -8     2524.60     2531.85     76.91 o 
   6  11  -8      450.27      495.68     38.13 o 
   7  11  -8     2096.91     1990.80     79.03 o 
   8  11  -8      393.83      328.61     44.75 o 
   9  11  -8     1926.70     1957.19     74.45 o 
  10  11  -8        4.22        1.94     49.36 o 
   0  12  -8     1364.86     1487.83     62.40 o 
   1  12  -8      170.55      190.53     22.01 o 
   2  12  -8     1737.21     1747.15     49.22 o 
   3  12  -8      694.33      681.66     32.48 o 
   4  12  -8      406.34      474.50     31.51 o 
   5  12  -8     1035.23     1052.92     47.11 o 
   6  12  -8     1158.70     1198.19     52.94 o 
   7  12  -8      368.85      385.20     40.10 o 
   8  12  -8     1270.55     1207.94     61.07 o 
   9  12  -8      318.75      325.41     47.54 o 
  10  12  -8      470.48      444.76     54.07 o 
   1  13  -8     1124.09     1237.24     47.99 o 
   2  13  -8     3018.82     3031.55     93.65 o 
   3  13  -8     3005.56     2852.55     82.56 o 
   4  13  -8      795.71      779.43     40.31 o 
   5  13  -8     4528.74     4613.50    131.06 o 
   6  13  -8     4687.88     4688.94    148.75 o 
   7  13  -8      573.38      573.38     45.03 o 
   8  13  -8       66.58       41.42     42.18 o 
   9  13  -8     1882.02     2025.95     83.49 o 
  10  13  -8     2895.01     2929.98    108.67 o 
   0  14  -8     1274.71     1412.78     64.98 o 
   1  14  -8     5546.13     5418.63    133.04 o 
   2  14  -8     1539.82     1464.22     54.95 o 
   3  14  -8      406.01      484.97     31.44 o 
   4  14  -8      330.21      395.69     31.31 o 
   5  14  -8     4888.42     4694.55    138.30 o 
   6  14  -8       29.94      106.85     34.36 o 
   7  14  -8      196.16      205.58     39.21 o 
   8  14  -8      881.55      954.49     58.08 o 
   9  14  -8      493.41      470.77     49.83 o 
  10  14  -8      103.67      182.58     52.57 o 
   1  15  -8     3330.12     3375.42     89.88 o 
   2  15  -8     3202.67     3140.51     96.62 o 
   3  15  -8     9396.17     9200.78    257.72 o 
   4  15  -8     1294.95     1400.75     61.70 o 
   5  15  -8      420.80      388.12     36.05 o 
   6  15  -8     2165.52     2182.66     75.61 o 
   7  15  -8      296.57      270.30     41.31 o 
   8  15  -8      320.96      305.67     46.89 o 
   9  15  -8      383.10      475.90     50.59 o 
  10  15  -8     1688.50     1789.83     80.59 o 
   0  16  -8     4470.53     4409.65    155.42 o 
   1  16  -8     4807.57     4839.70    126.82 o 
   2  16  -8     1734.51     1573.67     56.66 o 
   3  16  -8        9.12      107.83     34.61 o 
   4  16  -8     7043.21     6881.73    198.18 o 
   5  16  -8     3568.86     3461.87    106.27 o 
   6  16  -8        6.41       10.66     34.58 o 
   7  16  -8     1155.45     1172.15     58.37 o 
   8  16  -8     3235.02     3236.88     99.48 o 
   9  16  -8      169.59      161.85     47.70 o 
  10  16  -8      154.67      158.72     52.18 o 
   1  17  -8     3629.81     3621.28     96.10 o 
   2  17  -8      992.84      975.97     42.68 o 
   3  17  -8     8497.33     8696.91    240.45 o 
   4  17  -8      357.21      347.30     33.44 o 
   5  17  -8     1719.35     1713.67     64.76 o 
   6  17  -8      576.35      585.28     42.81 o 
   7  17  -8      645.08      714.09     49.71 o 
   8  17  -8      432.48      467.88     44.26 o 
   9  17  -8      325.79      374.83     50.80 o 
  10  17  -8      234.48      296.17     54.79 o 
   0  18  -8    10988.05    10889.28    370.00 o 
   1  18  -8      360.88      421.83     26.88 o 
   2  18  -8      658.31      610.32     30.21 o 
   3  18  -8     4212.45     4367.67    118.56 o 
   4  18  -8     1028.96     1180.77     54.64 o 
   5  18  -8      632.61      713.99     42.78 o 
   6  18  -8      459.76      433.08     41.63 o 
   7  18  -8     6418.66     6443.04    178.52 o 
   8  18  -8     2878.57     2917.43     93.55 o 
   9  18  -8     3037.34     3031.53    105.92 o 
  10  18  -8       83.30       16.91     53.01 o 
   1  19  -8     1129.91     1177.34     43.93 o 
   2  19  -8     2306.59     2320.73     69.19 o 
   3  19  -8      279.67      250.05     32.90 o 
   4  19  -8      838.24      880.40     44.30 o 
   5  19  -8     1262.12     1254.71     56.03 o 
   6  19  -8      128.46       77.29     37.11 o 
   7  19  -8      116.25      140.09     37.14 o 
   8  19  -8       74.27       66.72     40.46 o 
   9  19  -8       26.86       98.56     48.70 o 
   0  20  -8    12535.66    12632.96    425.95 o 
   1  20  -8      798.95      793.51     34.80 o 
   2  20  -8     1118.85     1113.63     42.67 o 
   3  20  -8     1263.08     1201.23     45.41 o 
   4  20  -8     4621.53     4554.74    134.30 o 
   5  20  -8     1678.73     1662.55     66.34 o 
   6  20  -8     1591.52     1705.36     63.44 o 
   7  20  -8     3276.33     3173.71     94.08 o 
   8  20  -8      444.42      507.57     46.67 o 
   9  20  -8      623.77      650.07     56.31 o 
   1  21  -8     2943.72     2891.56     84.47 o 
   2  21  -8     1712.71     1691.10     58.41 o 
   3  21  -8     2229.13     2218.15     66.49 o 
   4  21  -8     2736.80     2810.55     80.41 o 
   5  21  -8     1259.97     1193.03     47.09 o 
   6  21  -8      127.18       98.78     34.16 o 
   7  21  -8     2374.68     2391.72     81.21 o 
   8  21  -8       25.26       12.54     41.57 o 
   9  21  -8      148.89      127.99     50.62 o 
   0  22  -8     8812.72     8639.09    301.65 o 
   1  22  -8     2106.73     2143.64     66.64 o 
   2  22  -8      891.82      951.24     45.91 o 
   3  22  -8     1235.90     1209.37     46.18 o 
   4  22  -8     2222.30     2322.27     71.21 o 
   5  22  -8      245.65      270.43     33.65 o 
   6  22  -8     1091.00     1169.25     53.51 o 
   7  22  -8      658.58      712.31     46.20 o 
   8  22  -8      287.17      263.14     43.96 o 
   9  22  -8     1367.41     1419.40     71.32 o 
   1  23  -8     1082.01     1064.57     43.88 o 
   2  23  -8     2358.64     2497.16     80.92 o 
   3  23  -8      317.54      302.20     31.44 o 
   4  23  -8     1162.79     1205.18     49.06 o 
   5  23  -8     1981.74     1912.54     64.53 o 
   6  23  -8     7467.92     7540.04    197.38 o 
   7  23  -8      204.27      224.54     40.40 o 
   8  23  -8       18.92       88.00     46.65 o 
   9  23  -8      569.67      664.90     59.40 o 
   0  24  -8     1327.94     1309.26     72.64 o 
   1  24  -8      797.14      865.08     39.42 o 
   2  24  -8     1095.79     1062.16     44.91 o 
   3  24  -8       64.01      137.90     30.55 o 
   4  24  -8       63.02       75.03     31.56 o 
   5  24  -8      279.98      301.45     36.17 o 
   6  24  -8      258.56      292.44     40.07 o 
   7  24  -8     1578.39     1506.31     62.50 o 
   8  24  -8     1118.62     1077.79     64.05 o 
   9  24  -8      517.58      544.24     57.98 o 
   1  25  -8     3696.33     3679.97     99.49 o 
   2  25  -8      859.44      841.40     42.16 o 
   3  25  -8     7394.22     7551.76    195.14 o 
   4  25  -8     1180.68     1171.94     51.05 o 
   5  25  -8       46.63       78.77     35.01 o 
   6  25  -8     2034.90     1956.26     73.13 o 
   7  25  -8     1214.60     1277.60     58.31 o 
   8  25  -8       12.19       80.93     48.42 o 
   9  25  -8       32.60       -8.39     52.35 o 
   0  26  -8     3624.87     3667.54    143.89 o 
   1  26  -8     3542.65     3515.55    106.26 o 
   2  26  -8       73.15       87.09     30.33 o 
   3  26  -8      444.17      507.18     36.91 o 
   4  26  -8     1527.51     1556.14     63.00 o 
   5  26  -8      275.39      350.60     39.12 o 
   6  26  -8       55.31       97.65     38.17 o 
   7  26  -8     1757.77     1759.79     70.36 o 
   8  26  -8      389.64      405.67     52.56 o 
   9  26  -8       43.04       51.98     53.49 o 
   1  27  -8     1938.88     1988.58     72.96 o 
   2  27  -8     1940.67     1967.45     63.01 o 
   3  27  -8     3934.17     3977.80    109.07 o 
   4  27  -8       94.51       99.10     34.68 o 
   5  27  -8      245.51      275.33     39.28 o 
   6  27  -8     2760.09     2656.56     85.78 o 
   7  27  -8     1085.77     1107.40     57.25 o 
   8  27  -8       19.32       71.81     49.52 o 
   0  28  -8      131.18      162.18     45.29 o 
   1  28  -8     1051.63     1048.60     47.39 o 
   2  28  -8      333.57      354.37     35.24 o 
   3  28  -8     1453.67     1424.47     57.78 o 
   4  28  -8       65.77       67.08     35.17 o 
   5  28  -8      628.80      601.19     44.73 o 
   6  28  -8      327.25      364.19     44.30 o 
   7  28  -8     3093.29     3074.34     98.48 o 
   8  28  -8      861.12      806.29     61.35 o 
   1  29  -8      118.35      135.34     34.14 o 
   2  29  -8      423.55      446.18     38.30 o 
   3  29  -8      221.32      241.60     36.34 o 
   4  29  -8     1667.16     1581.06     61.33 o 
   5  29  -8     1673.06     1630.14     63.64 o 
   6  29  -8      583.23      675.28     48.27 o 
   7  29  -8      301.27      269.27     49.80 o 
   8  29  -8      373.02      399.48     55.47 o 
   0  30  -8    12921.92    12559.72    558.41 o 
   1  30  -8      142.32      122.77     34.42 o 
   2  30  -8     1290.47     1202.96     50.93 o 
   3  30  -8     1152.65     1180.10     53.17 o 
   4  30  -8     3840.40     3754.85    111.67 o 
   5  30  -8      394.72      462.53     44.80 o 
   6  30  -8      495.16      531.52     46.85 o 
   7  30  -8      968.54     1001.95     62.72 o 
   8  30  -8     1374.77     1380.34     74.46 o 
   1  31  -8      125.20      196.05     35.56 o 
   2  31  -8     1615.62     1534.48     58.72 o 
   3  31  -8      249.19      329.28     38.36 o 
   4  31  -8     2664.46     2672.80     85.37 o 
   5  31  -8      281.25      287.18     42.74 o 
   6  31  -8      163.83       91.70     43.96 o 
   7  31  -8      190.91      253.42     52.24 o 
   8  31  -8       74.67      157.31     54.39 o 
   0  32  -8     7166.03     6890.14    260.70 o 
   1  32  -8     1816.80     1790.29     73.65 o 
   2  32  -8      882.67      822.73     46.32 o 
   3  32  -8     1130.26     1196.33     54.17 o 
   4  32  -8     1883.63     1958.16     72.31 o 
   5  32  -8      849.95      901.76     52.46 o 
   6  32  -8      805.62      768.57     52.58 o 
   7  32  -8      695.18      686.08     60.18 o 
   1  33  -8       99.46      139.07     37.14 o 
   2  33  -8      434.06      441.41     41.71 o 
   3  33  -8      181.09      164.59     39.79 o 
   4  33  -8     1288.85     1362.69     60.30 o 
   5  33  -8       92.59      114.99     43.59 o 
   6  33  -8     1469.68     1523.14     68.54 o 
   7  33  -8       20.54       13.51     50.50 o 
   0  34  -8      256.23      200.22     54.23 o 
   1  34  -8      258.92      329.58     41.17 o 
   2  34  -8      282.90      276.38     44.69 o 
   3  34  -8       83.52      109.66     40.39 o 
   4  34  -8      681.98      746.93     50.18 o 
   5  34  -8      226.45      233.21     44.85 o 
   6  34  -8      738.13      720.81     58.01 o 
   7  34  -8      852.64      947.88     64.34 o 
   1  35  -8     4308.14     4185.68    119.38 o 
   2  35  -8      250.54      251.32     45.99 o 
   3  35  -8     4558.67     4440.77    142.43 o 
   4  35  -8     1272.28     1269.53     59.86 o 
   5  35  -8      358.31      414.24     48.63 o 
   6  35  -8      410.95      443.22     54.81 o 
   7  35  -8      992.47     1036.64     72.64 o 
   0  36  -8      569.97      584.59     64.68 o 
   1  36  -8     1443.85     1445.14     61.78 o 
   2  36  -8      314.65      334.98     43.77 o 
   3  36  -8       87.77       84.77     46.04 o 
   4  36  -8       59.53       41.23     43.24 o 
   5  36  -8      193.62      195.74     46.71 o 
   6  36  -8      151.75      173.27     53.87 o 
   1  37  -8     1175.37     1225.74     57.96 o 
   2  37  -8     4756.69     4802.88    133.24 o 
   3  37  -8     1745.64     1798.90     72.28 o 
   4  37  -8       60.88       90.47     48.86 o 
   5  37  -8       16.16       21.91     45.79 o 
   6  37  -8     2294.99     2421.44     98.42 o 
   0  38  -8      118.03      135.40     61.34 o 
   1  38  -8      196.99      206.52     43.90 o 
   2  38  -8      348.87      404.78     46.64 o 
   3  38  -8      723.99      812.54     53.72 o 
   4  38  -8      206.93      246.63     52.07 o 
   5  38  -8      114.27      123.27     59.26 o 
   6  38  -8       21.48        7.93     59.33 o 
   1  39  -8      909.67      902.03     53.99 o 
   2  39  -8      331.20      376.57     47.76 o 
   3  39  -8       82.63       90.38     45.50 o 
   4  39  -8       74.78       73.53     46.94 o 
   5  39  -8     1401.13     1407.87     73.95 o 
   0  40  -8     4979.82     4879.17    205.32 o 
   1  40  -8      138.78      164.19     45.28 o 
   2  40  -8      408.60      456.98     50.14 o 
   3  40  -8       93.71       92.73     47.59 o 
   4  40  -8     3005.99     2932.30    100.14 o 
   5  40  -8       95.10       94.91     55.30 o 
   1  41  -8      218.68      252.98     48.41 o 
   2  41  -8     2247.45     2169.14     82.34 o 
   3  41  -8      107.23      170.46     48.75 o 
   4  41  -8     1365.22     1506.67     70.82 o 
   5  41  -8      258.73      345.27     58.33 o 
   0  42  -8     1241.27     1224.40     94.81 o 
   1  42  -8     1720.10     1683.99     72.37 o 
   2  42  -8      302.22      368.85     51.18 o 
   3  42  -8     1969.46     2007.72     79.61 o 
   4  42  -8      297.78      318.33     58.22 o 
   1  43  -8       47.34      101.74     47.66 o 
   2  43  -8      274.68      260.06     50.64 o 
   3  43  -8      249.29      275.40     51.94 o 
   0  44  -8      586.94      543.05     77.17 o 
   1  44  -8       95.54       99.28     49.60 o 
   2  44  -8      436.53      438.98     54.28 o 
   3  44  -8      196.14      216.45     53.14 o 
   1  45  -8      716.81      719.28     59.99 o 
   2  45  -8      570.17      572.44     57.22 o 
   0  46  -8        8.43      -83.85     69.39 o 
   2   0  -7      358.40      407.55     35.39 o 
   4   0  -7     1402.37     1215.29     98.90 o 
   6   0  -7     1737.32     1664.15     84.82 o 
   8   0  -7      549.07      527.80     67.54 o 
  10   0  -7     2592.62     2740.94    156.44 o 
   0   1  -7    12523.35    13061.97    407.18 o 
   1   1  -7     7127.98     7027.83    149.82 o 
   2   1  -7     1360.98     1256.89     44.68 o 
   3   1  -7     5127.49     5375.52    165.96 o 
   4   1  -7     3829.12     3661.15    124.93 o 
   5   1  -7     5438.57     5361.34    170.08 o 
   6   1  -7      977.07      947.52     41.67 o 
   7   1  -7     3768.15     3606.08    101.13 o 
   8   1  -7     4053.31     4129.75    115.20 o 
   9   1  -7      726.51      746.56     48.06 o 
  10   1  -7      735.62      783.86     62.33 o 
  11   1  -7      796.12      838.15     70.12 o 
   1   2  -7      723.65      674.36     21.88 o 
   2   2  -7     3936.54     3808.68     99.25 o 
   3   2  -7     1930.45     1702.80     61.39 o 
   4   2  -7     3760.55     3579.84     95.28 o 
   5   2  -7      918.85      880.21     47.16 o 
   6   2  -7     1828.46     1763.98     59.16 o 
   7   2  -7      114.02       42.14     29.79 o 
   8   2  -7      327.95      326.35     37.98 o 
   9   2  -7       37.35       35.96     39.43 o 
  10   2  -7     1827.76     1990.36     90.59 o 
  11   2  -7      144.43      105.44     59.96 o 
   0   3  -7     9910.36     9952.42    300.59 o 
   1   3  -7    13103.45    13426.71    283.75 o 
   2   3  -7      710.19      726.44     25.64 o 
   3   3  -7     4000.73     3966.66    110.12 o 
   4   3  -7     2105.57     2107.94     71.03 o 
   5   3  -7     4020.45     3982.78    108.43 o 
   6   3  -7      211.73      201.57     27.03 o 
   7   3  -7     4481.06     4445.53    123.46 o 
   8   3  -7      666.07      667.38     43.75 o 
   9   3  -7     1004.54     1092.54     53.75 o 
  10   3  -7      347.32      287.56     54.98 o 
  11   3  -7     1168.52     1295.64     99.06 o 
   1   4  -7    10782.82    10946.08    251.58 o 
   2   4  -7     4067.54     3885.98     92.06 o 
   3   4  -7    10680.86    10219.80    240.36 o 
   4   4  -7      776.28      783.41     37.42 o 
   5   4  -7     6441.79     6441.48    180.26 o 
   6   4  -7     2077.93     2029.44     66.73 o 
   7   4  -7     4285.46     4264.81    115.68 o 
   8   4  -7      324.46      311.96     37.35 o 
   9   4  -7     2341.87     2235.86     83.55 o 
  10   4  -7      451.00      499.19     58.93 o 
  11   4  -7     2315.38     2392.45    107.00 o 
   0   5  -7     2259.10     2251.53     69.71 o 
   1   5  -7     1428.66     1340.07     32.91 o 
   2   5  -7      678.61      741.06     26.40 o 
   3   5  -7     1016.54      984.24     34.11 o 
   4   5  -7     1101.20     1117.38     46.96 o 
   5   5  -7     1217.55     1136.62     48.92 o 
   6   5  -7      192.16      171.51     35.19 o 
   7   5  -7     4236.36     4098.55    116.84 o 
   8   5  -7      947.64      962.93     46.84 o 
   9   5  -7      876.01     1007.11     56.74 o 
  10   5  -7       35.17       15.89     51.63 o 
  11   5  -7      436.04      518.63     65.60 o 
   1   6  -7     6986.20     7010.43    142.05 o 
   2   6  -7     8088.80     7874.91    203.32 o 
   3   6  -7    10383.62    10492.90    241.71 o 
   4   6  -7     1061.70     1061.75     35.72 o 
   5   6  -7     2938.56     3063.89     84.71 o 
   6   6  -7     6376.75     6382.27    166.58 o 
   7   6  -7     1133.57     1103.90     48.08 o 
   8   6  -7     1696.65     1557.38     64.86 o 
   9   6  -7     2127.65     2138.30     81.12 o 
  10   6  -7     1950.38     1958.87     89.13 o 
  11   6  -7     1870.23     2123.09    101.49 o 
   0   7  -7    16047.86    16454.27    493.60 o 
   1   7  -7     2796.36     2838.21     60.36 o 
   2   7  -7     1276.65     1324.48     40.64 o 
   3   7  -7      115.29      160.50     16.67 o 
   4   7  -7     1580.08     1499.40     42.58 o 
   5   7  -7      292.36      257.35     28.87 o 
   6   7  -7     1584.84     1494.78     53.70 o 
   7   7  -7     2201.10     2080.76     64.42 o 
   8   7  -7       36.15       57.78     37.77 o 
   9   7  -7      565.62      595.25     50.76 o 
  10   7  -7      360.07      342.02     56.74 o 
  11   7  -7       69.25       79.81     60.31 o 
   1   8  -7     5795.04     5830.96    116.16 o 
   2   8  -7     5143.00     5035.95     98.76 o 
   3   8  -7     5481.82     5514.20    112.41 o 
   4   8  -7     7043.16     6878.85    145.55 o 
   5   8  -7     1661.57     1622.41     59.51 o 
   6   8  -7     4788.24     4755.03    115.90 o 
   7   8  -7      798.46      878.91     45.75 o 
   8   8  -7     1114.21     1141.16     55.24 o 
   9   8  -7      816.53      863.07     59.42 o 
  10   8  -7     2107.39     2257.17     97.39 o 
  11   8  -7      280.82      358.27     64.10 o 
   0   9  -7    12626.63    12397.13    326.98 o 
   1   9  -7      811.77      844.72     22.24 o 
   2   9  -7     5469.09     5502.81    112.04 o 
   3   9  -7     1202.05     1292.34     34.66 o 
   4   9  -7     5851.37     5719.88    127.15 o 
   5   9  -7      962.86     1001.43     39.59 o 
   6   9  -7     1455.81     1435.89     55.20 o 
   7   9  -7      337.17      334.04     36.22 o 
   8   9  -7     5349.50     5624.73    166.81 o 
   9   9  -7      106.86      139.26     48.61 o 
  10   9  -7       68.01       96.93     54.36 o 
  11   9  -7       12.13       48.69     59.11 o 
   1  10  -7     5737.65     5915.75    123.89 o 
   2  10  -7      489.42      536.94     19.62 o 
   3  10  -7     2171.84     2263.69     63.68 o 
   4  10  -7     6973.32     6971.60    183.98 o 
   5  10  -7     3512.08     3519.93     95.95 o 
   6  10  -7     4117.37     4231.30    109.53 o 
   7  10  -7     1910.73     1818.53     73.22 o 
   8  10  -7      727.80      762.48     49.55 o 
   9  10  -7      502.59      527.12     53.61 o 
  10  10  -7     3166.06     3257.25    123.69 o 
  11  10  -7      377.17      302.73     63.35 o 
   0  11  -7    14228.71    14128.65    385.35 o 
   1  11  -7     5638.43     5731.07    114.83 o 
   2  11  -7     1180.13     1176.66     30.25 o 
   3  11  -7     7969.91     8244.50    189.00 o 
   4  11  -7     5714.05     5777.38    161.31 o 
   5  11  -7     3302.04     3211.61     94.35 o 
   6  11  -7     5207.01     5119.67    124.90 o 
   7  11  -7     3467.72     3509.57    103.63 o 
   8  11  -7     3699.02     3702.05    118.13 o 
   9  11  -7     1971.49     1992.10     88.43 o 
  10  11  -7      430.65      446.79     58.90 o 
  11  11  -7      834.41      844.68     65.03 o 
   1  12  -7      607.23      622.80     20.41 o 
   2  12  -7     3981.11     3979.52     89.61 o 
   3  12  -7     3684.36     3485.45     84.53 o 
   4  12  -7     2282.67     2362.61     82.70 o 
   5  12  -7     1359.31     1404.37     48.27 o 
   6  12  -7      123.30      198.44     27.89 o 
   7  12  -7       47.45       85.44     31.70 o 
   8  12  -7       71.01      155.37     36.04 o 
   9  12  -7       58.56      111.60     44.10 o 
  10  12  -7     1017.42     1010.27     62.08 o 
  11  12  -7      111.81      123.85     55.04 o 
   0  13  -7     5178.07     4884.96    161.47 o 
   1  13  -7     8920.60     8621.33    167.63 o 
   2  13  -7     3921.57     3975.14     94.89 o 
   3  13  -7     2117.14     2185.95     62.40 o 
   4  13  -7     3598.55     3696.95    123.01 o 
   5  13  -7     3733.63     3734.21    102.60 o 
   6  13  -7     2465.34     2563.06     73.71 o 
   7  13  -7     3146.61     3058.41     90.10 o 
   8  13  -7     4284.00     4388.66    119.08 o 
   9  13  -7      900.50      884.39     55.42 o 
  10  13  -7       36.05       53.32     48.97 o 
  11  13  -7     1385.37     1452.48     76.27 o 
   1  14  -7     1097.99     1066.37     33.42 o 
   2  14  -7     4140.10     3963.14     87.27 o 
   3  14  -7     5370.74     5177.64    130.39 o 
   4  14  -7     2678.90     2617.86     74.79 o 
   5  14  -7     1774.82     1871.45     65.64 o 
   6  14  -7       16.61       38.42     28.05 o 
   7  14  -7     1157.40     1210.69     51.99 o 
   8  14  -7      183.26      194.60     38.62 o 
   9  14  -7      961.89      981.15     57.59 o 
  10  14  -7       94.91       65.87     48.84 o 
   0  15  -7     4462.13     4618.72    147.51 o 
   1  15  -7     3791.95     3667.54     87.42 o 
   2  15  -7     1790.19     1843.01     55.60 o 
   3  15  -7     1473.06     1489.06     54.49 o 
   4  15  -7     7404.14     7289.25    177.99 o 
   5  15  -7      595.19      661.03     34.68 o 
   6  15  -7      172.81      230.81     34.18 o 
   7  15  -7     5252.34     5332.19    143.46 o 
   8  15  -7     2728.96     2711.50     83.92 o 
   9  15  -7     2046.50     2125.32     86.48 o 
  10  15  -7       83.43      139.58     50.80 o 
   1  16  -7      706.04      759.00     31.76 o 
   2  16  -7    12967.58    12627.50    314.05 o 
   3  16  -7    10193.69    10362.87    267.66 o 
   4  16  -7       67.49       60.41     22.52 o 
   5  16  -7     4877.48     4746.87    125.48 o 
   6  16  -7     5271.50     5461.04    142.50 o 
   7  16  -7     2036.34     1919.57     67.99 o 
   8  16  -7       36.77       49.82     37.01 o 
   9  16  -7      983.79     1062.82     60.90 o 
  10  16  -7     1015.34     1095.16     66.06 o 
   0  17  -7     2889.35     3007.36    120.52 o 
   1  17  -7     4938.60     4989.82    125.37 o 
   2  17  -7      238.12      236.30     24.49 o 
   3  17  -7      759.55      893.18     35.30 o 
   4  17  -7      621.62      610.06     32.53 o 
   5  17  -7     2137.40     2142.24     65.52 o 
   6  17  -7     1008.45      977.08     42.71 o 
   7  17  -7     2392.32     2350.89     76.80 o 
   8  17  -7      560.75      627.47     45.18 o 
   9  17  -7     1222.26     1236.48     63.99 o 
  10  17  -7       49.34      123.21     51.46 o 
   1  18  -7    11607.19    11451.44    285.36 o 
   2  18  -7    10715.09    10641.99    259.06 o 
   3  18  -7     8330.95     8409.13    201.25 o 
   4  18  -7     1002.18      974.42     41.44 o 
   5  18  -7     6959.17     6810.70    172.08 o 
   6  18  -7     1332.96     1343.04     51.76 o 
   7  18  -7     2884.48     2885.88     87.59 o 
   8  18  -7      393.93      431.39     43.08 o 
   9  18  -7     2034.15     2050.61     84.64 o 
  10  18  -7     1451.97     1454.08     73.21 o 
   0  19  -7     3939.31     3550.10    142.43 o 
   1  19  -7     3000.64     3131.76     82.85 o 
   2  19  -7      999.57     1122.66     53.60 o 
   3  19  -7       56.52       95.02     24.14 o 
   4  19  -7     1227.61     1239.18     49.70 o 
   5  19  -7      538.01      607.91     35.50 o 
   6  19  -7     2573.56     2484.80     78.35 o 
   7  19  -7      336.41      356.31     38.39 o 
   8  19  -7      197.47      223.16     41.04 o 
   9  19  -7      602.22      587.03     53.10 o 
  10  19  -7       88.38      134.28     53.05 o 
   1  20  -7     3056.46     3158.34     89.67 o 
   2  20  -7     4349.32     4327.13    123.05 o 
   3  20  -7     2806.67     2739.30     72.05 o 
   4  20  -7     1257.27     1306.56     48.92 o 
   5  20  -7     2410.02     2523.16     74.57 o 
   6  20  -7     3376.95     3464.91     99.56 o 
   7  20  -7     2029.21     1984.43     70.50 o 
   8  20  -7      106.65      140.45     43.25 o 
   9  20  -7     1399.03     1549.53     72.31 o 
  10  20  -7     1512.30     1607.82     78.71 o 
   0  21  -7     5112.26     5081.18    177.64 o 
   1  21  -7     2271.42     2212.05     63.15 o 
   2  21  -7      531.87      673.45     35.59 o 
   3  21  -7      825.51      937.52     38.64 o 
   4  21  -7      133.58      142.36     28.15 o 
   5  21  -7      779.55      863.40     41.56 o 
   6  21  -7     3536.32     3475.79     98.85 o 
   7  21  -7      336.87      423.38     40.21 o 
   8  21  -7      934.77      976.35     56.17 o 
   9  21  -7     1325.63     1302.88     89.23 o 
  10  21  -7      193.75      206.93     55.82 o 
   1  22  -7     1140.12     1180.14     44.85 o 
   2  22  -7     8715.37     8562.55    216.88 o 
   3  22  -7     1830.30     1768.18     55.47 o 
   4  22  -7     3478.41     3349.78     90.91 o 
   5  22  -7      829.77      846.61     42.31 o 
   6  22  -7     1819.99     1860.85     63.59 o 
   7  22  -7      353.79      461.50     41.38 o 
   8  22  -7      113.98      212.70     46.12 o 
   9  22  -7      130.63      161.54     51.71 o 
  10  22  -7      324.53      415.67     58.13 o 
   0  23  -7    13292.57    12844.58    451.61 o 
   1  23  -7     1227.45     1203.73     43.98 o 
   2  23  -7     3072.69     3128.09     89.30 o 
   3  23  -7      105.19      155.85     28.47 o 
   4  23  -7    11066.32    11102.62    275.59 o 
   5  23  -7     1219.50     1170.25     48.93 o 
   6  23  -7      506.18      553.20     40.88 o 
   7  23  -7     1115.78     1047.16     50.07 o 
   8  23  -7     3935.21     3955.85    124.47 o 
   9  23  -7      111.76      212.24     51.42 o 
  10  23  -7      174.83      142.95     55.40 o 
   1  24  -7      131.65      189.73     27.75 o 
   2  24  -7     3726.91     3612.90    100.61 o 
   3  24  -7     5191.24     5195.38    130.61 o 
   4  24  -7     1663.02     1718.43     59.56 o 
   5  24  -7      400.73      408.68     37.40 o 
   6  24  -7       79.32      100.56     35.37 o 
   7  24  -7      334.48      374.65     42.07 o 
   8  24  -7       82.76      120.16     45.67 o 
   9  24  -7      771.09      858.45     61.83 o 
   0  25  -7     2430.58     2542.52    101.48 o 
   1  25  -7     6429.70     6204.86    174.37 o 
   2  25  -7     2767.69     2699.10     77.49 o 
   3  25  -7     4954.10     4933.57    128.64 o 
   4  25  -7     1585.36     1574.76     57.42 o 
   5  25  -7     3152.33     3085.77     89.80 o 
   6  25  -7      274.75      324.75     39.21 o 
   7  25  -7     4385.70     4307.67    126.58 o 
   8  25  -7     2056.52     2151.20     86.61 o 
   9  25  -7     2341.58     2407.51     94.11 o 
   1  26  -7      347.79      373.88     31.26 o 
   2  26  -7     1076.28     1178.95     46.06 o 
   3  26  -7     3059.58     3047.44     90.79 o 
   4  26  -7       70.41       95.85     31.74 o 
   5  26  -7     1376.14     1368.23     55.45 o 
   6  26  -7     1277.80     1289.85     54.84 o 
   7  26  -7      365.31      355.69     43.63 o 
   8  26  -7      366.23      356.86     51.51 o 
   9  26  -7     1656.14     1805.23     81.48 o 
   0  27  -7     6794.88     6560.71    258.39 o 
   1  27  -7     2613.41     2621.89     77.98 o 
   2  27  -7      351.39      347.77     32.99 o 
   3  27  -7     1035.20     1090.04     45.59 o 
   4  27  -7     2677.10     2647.40     83.02 o 
   5  27  -7     1688.03     1835.98     67.24 o 
   6  27  -7      118.81      117.12     38.45 o 
   7  27  -7      429.57      491.44     49.49 o 
   8  27  -7      874.03      989.74     62.29 o 
   9  27  -7     1483.19     1494.78     75.69 o 
   1  28  -7     2382.61     2462.54     73.05 o 
   2  28  -7      137.61       99.16     31.23 o 
   3  28  -7     2398.10     2359.17     75.12 o 
   4  28  -7      207.31      166.92     35.30 o 
   5  28  -7     1738.12     1876.53     69.03 o 
   6  28  -7       83.54       94.66     38.71 o 
   7  28  -7      982.53     1069.01     61.56 o 
   8  28  -7       56.26       31.94     49.94 o 
   9  28  -7     1390.52     1325.92     72.65 o 
   0  29  -7     1794.70     1733.90     99.59 o 
   1  29  -7     2247.99     2246.69     71.71 o 
   2  29  -7       78.13      127.74     32.74 o 
   3  29  -7      255.18      273.16     35.15 o 
   4  29  -7      415.38      505.32     39.82 o 
   5  29  -7      425.07      534.05     43.58 o 
   6  29  -7      564.34      630.02     47.17 o 
   7  29  -7      387.96      455.03     50.90 o 
   8  29  -7      702.77      783.59     60.49 o 
   9  29  -7      179.93      126.49     56.73 o 
   1  30  -7       89.74       89.16     31.43 o 
   2  30  -7     6463.83     6431.15    164.97 o 
   3  30  -7      154.69      167.27     34.99 o 
   4  30  -7      806.86      813.34     45.86 o 
   5  30  -7     1305.26     1294.75     56.12 o 
   6  30  -7     6875.88     7012.24    178.63 o 
   7  30  -7      887.57      958.03     59.13 o 
   8  30  -7       14.89        3.10     49.79 o 
   0  31  -7     1484.49     1464.39     81.34 o 
   1  31  -7      880.11      892.81     48.51 o 
   2  31  -7     1522.45     1561.64     60.49 o 
   3  31  -7      468.40      454.73     40.29 o 
   4  31  -7      673.99      716.39     45.11 o 
   5  31  -7      158.17      155.76     40.50 o 
   6  31  -7     1279.63     1275.34     60.75 o 
   7  31  -7      157.91      166.21     48.25 o 
   8  31  -7      553.86      562.32     58.49 o 
   1  32  -7     1650.22     1658.39     59.51 o 
   2  32  -7     2780.81     2895.39     87.84 o 
   3  32  -7     2215.34     2133.87     75.08 o 
   4  32  -7     1073.78     1190.52     55.49 o 
   5  32  -7      754.50      808.12     49.31 o 
   6  32  -7     1250.32     1211.42     57.71 o 
   7  32  -7     1124.79     1147.36     65.35 o 
   8  32  -7       80.97      112.19     54.17 o 
   0  33  -7     6294.62     5909.94    220.31 o 
   1  33  -7      245.74      312.71     37.36 o 
   2  33  -7      711.31      769.74     50.79 o 
   3  33  -7       69.33      106.42     37.56 o 
   4  33  -7     3750.88     3638.89    106.31 o 
   5  33  -7       46.91       14.99     40.41 o 
   6  33  -7     1412.98     1380.54     68.15 o 
   7  33  -7      132.16      147.16     50.68 o 
   8  33  -7     1416.45     1451.47     77.22 o 
   1  34  -7      117.96      117.08     36.84 o 
   2  34  -7     3018.91     3016.30     91.73 o 
   3  34  -7      942.60      911.32     54.40 o 
   4  34  -7      766.58      820.12     50.23 o 
   5  34  -7      302.98      302.13     43.83 o 
   6  34  -7      602.24      637.73     55.58 o 
   7  34  -7      778.08      741.48     60.07 o 
   8  34  -7      527.26      570.40     62.34 o 
   0  35  -7     1074.38      932.87     70.24 o 
   1  35  -7     2700.27     2612.00     78.14 o 
   2  35  -7        8.54       16.66     37.37 o 
   3  35  -7     2655.63     2639.52     92.30 o 
   4  35  -7      402.61      391.46     44.32 o 
   5  35  -7     1082.43     1132.65     58.40 o 
   6  35  -7      300.81      287.19     51.71 o 
   7  35  -7     1404.06     1303.28     73.13 o 
   1  36  -7      331.01      330.94     40.94 o 
   2  36  -7      130.50      149.52     39.39 o 
   3  36  -7     1114.94     1130.20     55.67 o 
   4  36  -7       70.97      110.02     46.30 o 
   5  36  -7     1696.90     1625.62     74.28 o 
   6  36  -7      397.98      334.42     53.27 o 
   7  36  -7       81.34       79.60     54.17 o 
   0  37  -7     5315.45     5142.96    195.52 o 
   1  37  -7     1824.07     1797.52     69.67 o 
   2  37  -7       32.01       29.60     39.51 o 
   3  37  -7      278.34      276.84     43.92 o 
   4  37  -7     4420.08     4389.58    123.84 o 
   5  37  -7      976.79      973.29     70.07 o 
   6  37  -7       14.00       41.50     56.88 o 
   7  37  -7      210.05      243.29     63.34 o 
   1  38  -7      868.02      885.02     51.40 o 
   2  38  -7      113.38      126.34     41.82 o 
   3  38  -7     1203.09     1219.01     58.42 o 
   4  38  -7       71.38      114.07     44.80 o 
   5  38  -7     1374.01     1310.04     71.20 o 
   6  38  -7       30.35       26.13     57.68 o 
   7  38  -7      286.04      318.24     65.13 o 
   0  39  -7     1292.35     1179.97     82.43 o 
   1  39  -7     1724.18     1687.09     67.24 o 
   2  39  -7      284.57      298.55     44.38 o 
   3  39  -7      600.25      618.28     50.50 o 
   4  39  -7      648.75      671.98     52.47 o 
   5  39  -7     1174.24     1052.56     65.76 o 
   6  39  -7      212.13      335.83     56.97 o 
   1  40  -7       52.71       56.45     43.11 o 
   2  40  -7     2209.66     2193.08     79.72 o 
   3  40  -7      330.97      342.94     47.72 o 
   4  40  -7      317.43      317.14     53.69 o 
   5  40  -7      141.93      144.95     52.26 o 
   6  40  -7     2618.15     2510.44    100.11 o 
   0  41  -7      936.73      926.46     77.75 o 
   1  41  -7       12.42       65.48     43.60 o 
   2  41  -7      590.97      584.53     50.92 o 
   3  41  -7       66.35      114.08     46.76 o 
   4  41  -7      704.66      754.75     61.63 o 
   5  41  -7      619.62      653.66     62.18 o 
   6  41  -7      402.43      447.08     61.59 o 
   1  42  -7     1777.53     1813.10     72.36 o 
   2  42  -7     2161.99     2090.10     79.15 o 
   3  42  -7     1606.25     1618.96     69.48 o 
   4  42  -7     1139.25     1105.24     69.34 o 
   5  42  -7      942.81      955.55     67.37 o 
   0  43  -7     1428.15     1255.21     92.52 o 
   1  43  -7       53.92       88.63     47.47 o 
   2  43  -7      417.96      513.75     52.34 o 
   3  43  -7       95.07      135.79     53.22 o 
   4  43  -7       26.62      -21.15     54.45 o 
   5  43  -7       86.71       65.44     56.33 o 
   1  44  -7      268.59      281.38     50.29 o 
   2  44  -7     3033.10     3046.50    100.46 o 
   3  44  -7       23.37       81.04     53.81 o 
   4  44  -7      445.22      412.20     59.93 o 
   0  45  -7      338.17      415.93     74.27 o 
   1  45  -7     1287.90     1242.81     65.05 o 
   2  45  -7      111.13      144.79     54.80 o 
   3  45  -7     1432.63     1525.83     76.13 o 
   4  45  -7      150.70      111.59     56.94 o 
   1  46  -7      186.95      227.98     51.37 o 
   2  46  -7       15.42       -1.36     54.65 o 
   3  46  -7     1209.07     1330.13     76.57 o 
   0  47  -7     2048.38     1956.14    114.43 o 
   1  47  -7      950.86      977.56     67.92 o 
   2  47  -7      393.73      378.60     60.21 o 
   1  48  -7      295.09      354.32     60.66 o 
   0   0  -6     4869.01     5103.45    228.50 o 
   2   0  -6    10949.18    10999.40    386.49 o 
   4   0  -6     1222.53     1217.96     68.78 o 
   6   0  -6     6743.88     6620.71    251.18 o 
   8   0  -6     5091.73     4982.43    175.05 o 
  10   0  -6       95.21      233.38    104.15 o 
   1   1  -6     3733.57     3505.86     85.74 o 
   2   1  -6     2556.40     2626.49     79.61 o 
   3   1  -6    12959.27    13153.97    396.35 o 
   4   1  -6     2444.54     2198.93     83.91 o 
   5   1  -6     3432.07     3503.76     87.83 o 
   6   1  -6    12342.87    12435.14    306.33 o 
   7   1  -6     1777.08     1622.65     57.82 o 
   8   1  -6      589.08      590.40     39.55 o 
   9   1  -6      402.21      367.82     43.83 o 
  10   1  -6     7810.21     7643.29    250.23 o 
  11   1  -6      431.49      486.38     62.22 o 
   0   2  -6    27849.75    27707.60    869.95 o 
   1   2  -6     7505.80     8042.67    183.82 o 
   2   2  -6     2803.80     2862.09     69.98 o 
   3   2  -6     1532.44     1441.66     53.78 o 
   4   2  -6     2467.17     2412.07     79.22 o 
   5   2  -6     3939.32     3856.26     99.56 o 
   6   2  -6     2629.14     2417.41     71.98 o 
   7   2  -6      265.00      262.23     31.06 o 
   8   2  -6      128.01       17.47     35.67 o 
   9   2  -6      350.53      350.95     45.03 o 
  10   2  -6      191.94      272.65     53.16 o 
  11   2  -6      136.15       74.76     57.45 o 
   1   3  -6     9569.39     9688.59    232.69 o 
   2   3  -6     8464.79     8428.51    199.79 o 
   3   3  -6    25149.89    25083.01    709.35 o 
   4   3  -6     3080.82     3231.46     81.72 o 
   5   3  -6      984.75      970.90     37.32 o 
   6   3  -6      407.51      422.36     34.74 o 
   7   3  -6     1548.05     1541.48     74.34 o 
   8   3  -6     1120.91     1044.88     48.22 o 
   9   3  -6     1528.77     1471.58     67.87 o 
  10   3  -6     1027.19     1102.82     68.07 o 
  11   3  -6       64.65      127.22     58.05 o 
   0   4  -6    12660.83    13666.70    402.74 o 
   1   4  -6     1914.81     2207.76     57.35 o 
   2   4  -6      272.63      258.72     14.47 o 
   3   4  -6    12577.70    12632.05    340.81 o 
   4   4  -6     1621.46     1405.29     42.34 o 
   5   4  -6      677.62      610.39     27.96 o 
   6   4  -6     1894.22     1853.76     57.26 o 
   7   4  -6     9444.21     9636.75    241.84 o 
   8   4  -6      130.30      115.60     34.24 o 
   9   4  -6     4551.18     4788.37    164.81 o 
  10   4  -6       82.05       35.77     50.89 o 
  11   4  -6     1952.43     2091.53     98.87 o 
   1   5  -6     5009.26     5177.23    117.86 o 
   2   5  -6      677.54      683.09     24.21 o 
   3   5  -6     6036.21     5702.00    140.83 o 
   4   5  -6     1352.02     1386.54     37.68 o 
   5   5  -6     6692.45     6395.83    159.97 o 
   6   5  -6      243.76      255.29     26.68 o 
   7   5  -6     2770.97     2978.02     88.95 o 
   8   5  -6      705.20      670.20     41.65 o 
   9   5  -6     3940.70     3832.19    135.75 o 
  10   5  -6       57.66       65.37     50.23 o 
  11   5  -6     1777.61     2055.77     95.90 o 
   0   6  -6    14530.04    15197.33    393.05 o 
   1   6  -6      200.60      247.45     11.99 o 
   2   6  -6      157.11      216.39     12.44 o 
   3   6  -6     8101.72     8149.30    180.35 o 
   4   6  -6    10790.67    10873.98    241.68 o 
   5   6  -6      667.90      668.84     29.78 o 
   6   6  -6      465.69      378.59     28.05 o 
   7   6  -6    11002.90    10824.02    278.76 o 
   8   6  -6     5191.46     5222.25    158.28 o 
   9   6  -6     5449.29     5594.79    183.92 o 
  10   6  -6       87.03       65.77     51.44 o 
  11   6  -6      994.15     1093.50     74.80 o 
   1   7  -6     5264.84     5917.07    111.62 o 
   2   7  -6     1255.15     1320.15     52.36 o 
   3   7  -6    13026.34    13391.26    262.03 o 
   4   7  -6      398.98      397.71     18.85 o 
   5   7  -6      518.46      572.66     27.05 o 
   6   7  -6      993.05     1023.60     41.36 o 
   7   7  -6      349.45      305.71     31.58 o 
   8   7  -6      562.36      539.67     43.41 o 
   9   7  -6     1014.31     1085.89     64.76 o 
  10   7  -6     1556.72     1548.79     80.89 o 
  11   7  -6      225.32      256.38     59.65 o 
   0   8  -6    42099.53    44399.54   1062.03 o 
   1   8  -6    15828.57    16213.06    324.15 o 
   2   8  -6     2785.85     2798.81     58.56 o 
   3   8  -6     5535.20     5773.93    109.11 o 
   4   8  -6     9288.95     9063.36    183.11 o 
   5   8  -6     8174.44     8002.75    199.02 o 
   6   8  -6     1443.56     1486.21     53.33 o 
   7   8  -6      706.05      649.66     40.27 o 
   8   8  -6     1073.62     1079.69     54.10 o 
   9   8  -6       85.21       77.22     45.84 o 
  10   8  -6      110.76       79.47     53.00 o 
  11   8  -6      230.48      266.70     59.93 o 
   1   9  -6     1181.01     1041.86     28.71 o 
   2   9  -6     2578.01     2658.31     59.00 o 
   3   9  -6     4436.35     4542.53     97.92 o 
   4   9  -6     3027.44     3008.13     60.52 o 
   5   9  -6      712.41      805.75     36.09 o 
   6   9  -6    10639.93    10246.89    279.97 o 
   7   9  -6     1232.19     1211.53     52.10 o 
   8   9  -6      707.00      688.72     60.03 o 
   9   9  -6      246.61      199.15     46.91 o 
  10   9  -6     2745.73     2827.76    115.32 o 
  11   9  -6      112.17       79.20     57.38 o 
   0  10  -6     5045.02     5213.89    139.34 o 
   1  10  -6     6090.46     6288.49    131.40 o 
   2  10  -6     2275.99     2326.77     51.53 o 
   3  10  -6     4649.99     4789.82    103.93 o 
   4  10  -6     3619.19     3632.42     79.24 o 
   5  10  -6     4196.59     4265.35    107.56 o 
   6  10  -6     2097.14     1922.86     69.36 o 
   7  10  -6      882.58      898.25     45.36 o 
   8  10  -6     2842.66     3056.59    103.18 o 
   9  10  -6       24.28       27.88     45.11 o 
  10  10  -6      274.05      382.42     57.08 o 
  11  10  -6      849.01      899.73     71.60 o 
   1  11  -6    11004.58    11372.52    230.72 o 
   2  11  -6      775.96      767.40     22.85 o 
   3  11  -6     7888.34     7740.72    162.32 o 
   4  11  -6     2531.31     2440.32     62.50 o 
   5  11  -6     7585.30     7250.39    181.18 o 
   6  11  -6     3520.48     3537.49    110.55 o 
   7  11  -6     2526.67     2404.22     85.39 o 
   8  11  -6      368.54      397.25     41.48 o 
   9  11  -6     2011.08     1848.94     83.64 o 
  10  11  -6     4324.91     4324.87    156.37 o 
  11  11  -6     1283.43     1219.54     78.83 o 
   0  12  -6    11467.86    11592.56    303.78 o 
   1  12  -6     2264.05     2425.40     51.06 o 
   2  12  -6     1347.72     1375.33     31.80 o 
   3  12  -6      745.15      675.65     21.32 o 
   4  12  -6      259.05      256.58     19.08 o 
   5  12  -6      746.55      729.40     32.78 o 
   6  12  -6     3085.78     3218.08     93.58 o 
   7  12  -6      882.99      953.55     43.19 o 
   8  12  -6     1704.01     1805.07     68.94 o 
   9  12  -6      342.42      366.18     51.48 o 
  10  12  -6     1463.25     1360.83     76.33 o 
  11  12  -6      321.02      506.17     65.33 o 
   1  13  -6     5411.50     5305.68    106.06 o 
   2  13  -6    25693.08    25944.87    502.51 o 
   3  13  -6     5509.69     5473.38    111.14 o 
   4  13  -6     1621.67     1673.98     49.80 o 
   5  13  -6     1134.21     1067.10     38.92 o 
   6  13  -6     3584.64     3372.60     93.16 o 
   7  13  -6     3455.70     3472.54     97.46 o 
   8  13  -6      292.46      275.92     37.13 o 
   9  13  -6      131.80      152.24     43.81 o 
  10  13  -6      732.98      719.27     57.01 o 
  11  13  -6      131.28      174.66     54.67 o 
   0  14  -6     5805.42     6084.18    165.40 o 
   1  14  -6      500.43      543.09     18.39 o 
   2  14  -6      883.00     1002.50     26.58 o 
   3  14  -6     4213.30     4163.78     81.50 o 
   4  14  -6      608.23      666.36     28.59 o 
   5  14  -6      381.84      445.51     32.62 o 
   6  14  -6       25.67       11.95     26.14 o 
   7  14  -6     5161.33     5000.54    135.59 o 
   8  14  -6      969.85      977.43     47.79 o 
   9  14  -6     3286.30     3302.42    109.63 o 
  10  14  -6       85.79      131.69     48.73 o 
  11  14  -6     1326.94     1254.54     72.06 o 
   1  15  -6     4236.51     4514.93     89.88 o 
   2  15  -6     8960.01     8901.85    175.98 o 
   3  15  -6      145.61      178.78     18.40 o 
   4  15  -6      525.77      566.58     28.08 o 
   5  15  -6    15128.19    14690.31    346.01 o 
   6  15  -6     1803.77     1934.62     65.06 o 
   7  15  -6     1658.48     1832.25     60.94 o 
   8  15  -6      672.44      653.89     43.34 o 
   9  15  -6     3458.77     3492.37    113.64 o 
  10  15  -6     1557.83     1663.56     74.03 o 
  11  15  -6      661.57      780.43     64.66 o 
   0  16  -6    13830.18    14200.49    389.85 o 
   1  16  -6     1322.06     1267.46     31.46 o 
   2  16  -6       10.08       53.28     13.79 o 
   3  16  -6      222.37      243.57     23.85 o 
   4  16  -6     8317.19     8060.46    211.00 o 
   5  16  -6     2147.32     2233.57     63.59 o 
   6  16  -6      607.13      607.78     34.71 o 
   7  16  -6     3871.19     3869.51    101.60 o 
   8  16  -6     3918.78     3817.37    112.93 o 
   9  16  -6     1583.40     1606.19     70.80 o 
  10  16  -6      348.37      330.76     51.75 o 
  11  16  -6       97.54      124.69     55.72 o 
   1  17  -6      515.16      571.50     21.31 o 
   2  17  -6     3975.99     3946.52     82.04 o 
   3  17  -6     2089.13     2129.07     61.60 o 
   4  17  -6     1107.48     1111.23     40.61 o 
   5  17  -6     8940.19     8985.69    210.62 o 
   6  17  -6     1912.17     1975.10     66.03 o 
   7  17  -6     1802.96     1861.43     64.90 o 
   8  17  -6        5.47       41.81     39.72 o 
   9  17  -6     1854.14     1864.50     77.70 o 
  10  17  -6      795.15      713.09     58.56 o 
  11  17  -6     1169.48     1244.25     73.15 o 
   0  18  -6     9945.00     9926.84    279.78 o 
   1  18  -6    15327.39    15188.81    316.75 o 
   2  18  -6     2721.04     2569.33     81.04 o 
   3  18  -6     4597.63     4495.58    118.15 o 
   4  18  -6     5118.68     5071.94    132.02 o 
   5  18  -6     9170.29     8858.74    227.45 o 
   6  18  -6      612.38      657.42     37.16 o 
   7  18  -6      313.47      272.60     36.18 o 
   8  18  -6      340.92      400.99     43.30 o 
   9  18  -6      651.61      668.66     53.50 o 
  10  18  -6       96.39      146.61     51.20 o 
  11  18  -6     1318.46     1423.19     77.31 o 
   1  19  -6     3377.95     3491.62     90.02 o 
   2  19  -6       98.96      113.00     24.34 o 
   3  19  -6     1187.18     1286.63     48.75 o 
   4  19  -6     2902.21     2885.62     82.95 o 
   5  19  -6     1128.75     1175.58     45.28 o 
   6  19  -6     1253.54     1274.86     51.87 o 
   7  19  -6      224.46      204.96     35.89 o 
   8  19  -6     1321.65     1311.64     61.07 o 
   9  19  -6      597.59      574.24     52.11 o 
  10  19  -6     1743.16     1842.42     80.36 o 
   0  20  -6      342.07      438.87     34.79 o 
   1  20  -6     3258.66     3285.66     83.39 o 
   2  20  -6     1408.51     1363.30     47.20 o 
   3  20  -6      133.66      122.14     23.93 o 
   4  20  -6     3318.43     3426.70     97.88 o 
   5  20  -6     2851.00     2837.13     86.63 o 
   6  20  -6     2066.33     2083.63     73.38 o 
   7  20  -6      134.33      107.06     34.91 o 
   8  20  -6     6438.82     6753.53    186.65 o 
   9  20  -6      623.73      643.19     54.08 o 
  10  20  -6      328.92      318.50     55.18 o 
   1  21  -6     5667.02     5611.70    151.71 o 
   2  21  -6      374.60      436.33     28.46 o 
   3  21  -6     3948.31     3941.18    101.72 o 
   4  21  -6     4014.77     3923.87    109.17 o 
   5  21  -6     2423.77     2504.48     73.29 o 
   6  21  -6      403.10      451.72     37.57 o 
   7  21  -6     2839.27     2762.59     88.59 o 
   8  21  -6      996.46     1182.23     60.70 o 
   9  21  -6      944.61      941.81     59.72 o 
  10  21  -6     1015.71     1124.85     67.51 o 
   0  22  -6       62.22       57.98     32.16 o 
   1  22  -6     3965.01     3982.95    101.53 o 
   2  22  -6     2818.63     2860.86     79.67 o 
   3  22  -6     3343.67     3360.55     88.85 o 
   4  22  -6      189.10      278.34     29.30 o 
   5  22  -6     2123.98     2154.74     69.36 o 
   6  22  -6      984.57      992.56     45.63 o 
   7  22  -6     1230.62     1197.44     52.25 o 
   8  22  -6     6364.01     6333.22    179.10 o 
   9  22  -6      203.04      216.14     50.82 o 
  10  22  -6      325.95      336.65     56.33 o 
   1  23  -6     3253.53     3345.33    105.08 o 
   2  23  -6    18959.48    18219.08    452.89 o 
   3  23  -6     1714.09     1728.74     54.79 o 
   4  23  -6     4859.02     4712.98    123.96 o 
   5  23  -6      240.27      217.03     31.83 o 
   6  23  -6     3270.87     3246.99     97.33 o 
   7  23  -6       66.37       83.68     37.16 o 
   8  23  -6      674.11      751.77     54.59 o 
   9  23  -6       15.67       11.51     47.93 o 
  10  23  -6      204.80      156.97     54.92 o 
   0  24  -6     3724.68     3500.11    123.13 o 
   1  24  -6      768.32      727.45     34.66 o 
   2  24  -6     4065.34     4242.45    112.01 o 
   3  24  -6     1672.57     1677.15     56.70 o 
   4  24  -6     2662.72     2730.72     82.14 o 
   5  24  -6     1513.30     1505.65     56.17 o 
   6  24  -6      286.62      346.26     36.90 o 
   7  24  -6     1639.28     1716.53     65.37 o 
   8  24  -6     1435.30     1426.81     67.95 o 
   9  24  -6       14.82       70.50     49.49 o 
  10  24  -6      278.31      294.11     57.47 o 
   1  25  -6      545.76      540.45     33.32 o 
   2  25  -6    11680.43    11444.31    271.50 o 
   3  25  -6      355.14      333.09     32.02 o 
   4  25  -6      782.31      778.65     38.67 o 
   5  25  -6     9298.17     9189.90    228.58 o 
   6  25  -6     1368.99     1419.06     57.75 o 
   7  25  -6     4352.62     4263.29    133.00 o 
   8  25  -6       38.31       75.45     45.30 o 
   9  25  -6     2479.94     2625.34    102.05 o 
  10  25  -6       17.67       25.95     54.69 o 
   0  26  -6     2312.56     2274.01    122.35 o 
   1  26  -6     3977.97     3945.05    107.55 o 
   2  26  -6      553.11      611.55     34.84 o 
   3  26  -6      751.71      809.75     39.53 o 
   4  26  -6     3214.91     3231.15     95.89 o 
   5  26  -6     1576.42     1654.71     63.37 o 
   6  26  -6      410.00      453.82     40.37 o 
   7  26  -6     3153.08     3294.12    108.92 o 
   8  26  -6      649.21      644.13     53.88 o 
   9  26  -6       51.59       80.95     50.90 o 
  10  26  -6       90.69      120.96     56.97 o 
   1  27  -6      363.55      360.55     30.80 o 
   2  27  -6     4896.93     4856.13    132.94 o 
   3  27  -6     1118.02     1203.74     50.99 o 
   4  27  -6      718.08      753.71     40.87 o 
   5  27  -6     4516.78     4568.55    127.77 o 
   6  27  -6     2233.90     2140.26     76.05 o 
   7  27  -6      162.88      154.40     43.76 o 
   8  27  -6       44.50       22.42     46.77 o 
   9  27  -6     1171.30     1256.81     69.13 o 
  10  27  -6      531.11      582.13     62.66 o 
   0  28  -6     1100.67     1068.53     62.18 o 
   1  28  -6     7128.15     7234.98    184.53 o 
   2  28  -6      595.01      540.43     35.54 o 
   3  28  -6     3335.15     3225.83     93.75 o 
   4  28  -6      365.04      399.94     36.80 o 
   5  28  -6     3079.97     3141.88     94.16 o 
   6  28  -6      180.36      218.53     38.43 o 
   7  28  -6      190.33      231.46     45.12 o 
   8  28  -6      220.22      181.12     49.20 o 
   9  28  -6     1148.96     1174.93     69.54 o 
   1  29  -6     3596.82     3710.84    107.98 o 
   2  29  -6     2053.32     1977.07     66.43 o 
   3  29  -6     3123.16     2983.65     90.52 o 
   4  29  -6      836.05      827.31     47.49 o 
   5  29  -6      424.73      387.29     38.96 o 
   6  29  -6      777.03      852.00     48.64 o 
   7  29  -6      372.49      417.24     49.00 o 
   8  29  -6      166.12      224.64     51.42 o 
   9  29  -6       77.57       81.62     53.79 o 
   0  30  -6     5504.32     5561.46    200.14 o 
   1  30  -6     5394.83     5112.00    138.76 o 
   2  30  -6      875.03      934.35     44.80 o 
   3  30  -6      342.94      386.29     37.00 o 
   4  30  -6     5625.91     5722.27    147.38 o 
   5  30  -6      302.31      363.78     40.50 o 
   6  30  -6      732.88      735.26     48.25 o 
   7  30  -6      252.07      291.26     48.30 o 
   8  30  -6     5647.36     5597.45    172.88 o 
   9  30  -6      267.22      321.06     57.86 o 
   1  31  -6      344.68      403.00     35.13 o 
   2  31  -6     3008.09     2946.32     97.97 o 
   3  31  -6       87.66       87.10     33.92 o 
   4  31  -6     2307.65     2346.19     79.61 o 
   5  31  -6      426.92      427.23     41.82 o 
   6  31  -6      215.86      195.30     44.57 o 
   7  31  -6      342.49      309.98     49.82 o 
   8  31  -6       29.29      158.38     52.48 o 
   9  31  -6      199.97      212.67     56.38 o 
   0  32  -6     1186.52     1132.72     74.07 o 
   1  32  -6     2496.42     2390.29     75.03 o 
   2  32  -6     4665.11     4505.21    134.29 o 
   3  32  -6     2469.77     2376.77     76.79 o 
   4  32  -6     2508.32     2456.49     79.45 o 
   5  32  -6     2395.28     2301.61     78.80 o 
   6  32  -6      649.47      677.16     53.30 o 
   7  32  -6     1046.79     1084.40     64.58 o 
   8  32  -6     3996.61     4057.05    134.68 o 
   9  32  -6     1569.60     1613.34     81.13 o 
   1  33  -6       90.00      141.84     34.85 o 
   2  33  -6     3304.56     3472.38    106.09 o 
   3  33  -6      134.79      155.98     39.54 o 
   4  33  -6     1592.48     1668.32     67.13 o 
   5  33  -6      493.15      482.14     44.40 o 
   6  33  -6     1177.84     1211.68     62.87 o 
   7  33  -6      207.82      211.48     49.66 o 
   8  33  -6       80.77       72.55     53.33 o 
   0  34  -6     4285.79     4252.67    162.34 o 
   1  34  -6     1526.20     1434.60     57.13 o 
   2  34  -6      823.29      879.64     45.43 o 
   3  34  -6      344.11      380.60     40.20 o 
   4  34  -6     2245.26     2179.49     81.92 o 
   5  34  -6     1061.14     1111.41     56.39 o 
   6  34  -6      399.09      438.68     51.18 o 
   7  34  -6      496.85      512.99     55.01 o 
   8  34  -6       76.68      115.54     54.23 o 
   1  35  -6      306.43      372.12     39.94 o 
   2  35  -6      806.67      763.66     47.03 o 
   3  35  -6      433.65      403.74     42.14 o 
   4  35  -6      960.00      863.05     54.83 o 
   5  35  -6     4452.35     4240.54    153.22 o 
   6  35  -6       41.63       28.15     52.93 o 
   7  35  -6     1146.68     1243.47     68.75 o 
   8  35  -6       77.01       58.54     60.85 o 
   0  36  -6      498.34      536.13     59.70 o 
   1  36  -6     1768.50     1739.99     65.84 o 
   2  36  -6       72.25      102.34     37.49 o 
   3  36  -6      135.77      121.98     39.63 o 
   4  36  -6       38.43       86.73     40.97 o 
   5  36  -6      255.81      251.65     54.54 o 
   6  36  -6       55.93      120.42     54.95 o 
   7  36  -6     1637.94     1690.31     87.07 o 
   8  36  -6      447.22      515.46     68.85 o 
   1  37  -6      815.71      773.26     46.42 o 
   2  37  -6     4679.81     4505.21    126.80 o 
   3  37  -6      690.47      687.38     46.94 o 
   4  37  -6       44.13       90.35     40.54 o 
   5  37  -6     3407.79     3424.68    119.41 o 
   6  37  -6     3853.96     3953.53    130.34 o 
   7  37  -6       95.72       65.48     58.81 o 
   8  37  -6      239.41      317.02     59.60 o 
   0  38  -6       17.54       61.16     54.26 o 
   1  38  -6     3414.91     3399.26    105.93 o 
   2  38  -6      208.60      277.50     41.82 o 
   3  38  -6      282.40      370.49     44.32 o 
   4  38  -6      138.10      113.40     43.32 o 
   5  38  -6      886.95     1064.35     66.67 o 
   6  38  -6       25.91      104.44     51.08 o 
   7  38  -6      836.44      777.42     66.40 o 
   1  39  -6     1819.87     1777.96     69.10 o 
   2  39  -6     2127.69     2059.09     76.46 o 
   3  39  -6     3254.33     3139.31     97.28 o 
   4  39  -6       82.83       34.72     46.54 o 
   5  39  -6      175.81      186.92     51.64 o 
   6  39  -6     1792.04     1888.57     82.91 o 
   7  39  -6      736.07      767.59     65.07 o 
   0  40  -6      588.63      614.07     70.27 o 
   1  40  -6      660.65      641.53     48.60 o 
   2  40  -6      928.45      861.16     51.44 o 
   3  40  -6       10.32       78.19     42.44 o 
   4  40  -6      503.85      538.90     55.32 o 
   5  40  -6       67.50       47.65     51.36 o 
   6  40  -6       17.25       54.32     53.96 o 
   7  40  -6      562.22      512.08     63.31 o 
   1  41  -6      150.76      116.86     42.74 o 
   2  41  -6      328.24      369.84     46.52 o 
   3  41  -6      348.33      359.27     51.84 o 
   4  41  -6      624.79      612.88     57.65 o 
   5  41  -6      478.31      392.47     57.04 o 
   6  41  -6      332.20      355.15     58.53 o 
   0  42  -6      767.69      840.21     75.69 o 
   1  42  -6      702.72      687.65     51.40 o 
   2  42  -6      917.90      918.68     54.65 o 
   3  42  -6     1309.49     1250.99     68.14 o 
   4  42  -6       28.24       28.91     50.98 o 
   5  42  -6      634.81      625.89     63.40 o 
   6  42  -6      356.33      310.01     57.66 o 
   1  43  -6       12.74       25.84     43.39 o 
   2  43  -6      904.00      955.19     56.96 o 
   3  43  -6       30.96       67.23     50.84 o 
   4  43  -6     1753.24     1774.55     80.70 o 
   5  43  -6      217.74      245.49     56.95 o 
   6  43  -6      233.11      174.89     58.08 o 
   0  44  -6     7058.40     6695.92    240.51 o 
   1  44  -6      375.14      336.72     50.00 o 
   2  44  -6      475.16      416.20     55.04 o 
   3  44  -6      416.92      475.09     56.05 o 
   4  44  -6     2174.24     2257.18     94.39 o 
   5  44  -6      268.52      327.10     59.06 o 
   1  45  -6      121.40      152.65     47.68 o 
   2  45  -6       43.93       83.39     51.29 o 
   3  45  -6      351.05      382.26     56.42 o 
   4  45  -6      491.96      500.20     60.91 o 
   5  45  -6     1414.91     1327.77     75.90 o 
   0  46  -6     1418.47     1434.25     92.84 o 
   1  46  -6       23.04       57.61     51.45 o 
   2  46  -6      373.37      358.67     57.47 o 
   3  46  -6      139.19      191.90     55.85 o 
   4  46  -6      574.41      548.41     61.84 o 
   1  47  -6      113.19      108.16     54.40 o 
   2  47  -6      824.53      814.60     63.85 o 
   3  47  -6      606.86      638.94     63.56 o 
   4  47  -6      213.57      247.08     58.97 o 
   0  48  -6       84.51       18.19     84.67 o 
   1  48  -6      409.20      437.87     66.96 o 
   2  48  -6      292.91      269.74     57.53 o 
   3  48  -6       57.38       42.15     57.56 o 
   1  49  -6     1900.08     1853.33     98.02 o 
   2  49  -6      181.13      180.11     64.68 o 
   0  50  -6       50.69       60.91     90.05 o 
   1  50  -6      156.40      190.78     66.11 o 
   2   0  -5    45782.05    48510.28   1600.97 o 
   4   0  -5     4880.80     4951.24    193.17 o 
   6   0  -5     1472.20     1373.13     71.24 o 
   8   0  -5     2517.54     2512.81    107.95 o 
  10   0  -5     1228.70     1333.03    101.66 o 
  12   0  -5     1036.76     1064.15    110.73 o 
   0   1  -5    27914.91    30154.41    945.54 o 
   1   1  -5     9429.32     9987.24    247.41 o 
   2   1  -5     3157.98     3257.01     96.39 o 
   3   1  -5     6017.86     6204.73    195.74 o 
   4   1  -5     4759.58     4752.39    107.94 o 
   5   1  -5     2216.58     2051.20     55.28 o 
   6   1  -5     2966.43     2815.41     76.45 o 
   7   1  -5     3380.77     3359.46     99.91 o 
   8   1  -5    11420.81    11474.42    281.86 o 
   9   1  -5     1269.56     1274.88     66.48 o 
  10   1  -5      149.13      126.95     49.70 o 
  11   1  -5     1262.83     1284.01     75.84 o 
  12   1  -5     1246.72     1434.78     85.76 o 
   1   2  -5     9210.80     9819.56    254.07 o 
   2   2  -5    12717.31    12177.19    302.33 o 
   3   2  -5     2536.59     2449.79     71.10 o 
   4   2  -5     4486.78     4500.03    122.56 o 
   5   2  -5    11947.60    12016.47    260.42 o 
   6   2  -5     2430.95     2357.59     68.61 o 
   7   2  -5     3603.44     3377.13     91.04 o 
   8   2  -5       14.39      -48.29     32.19 o 
   9   2  -5     4358.92     4328.45    148.69 o 
  10   2  -5       50.21       57.75     48.92 o 
  11   2  -5     1029.95     1082.18     71.14 o 
  12   2  -5      803.55      809.31     72.76 o 
   0   3  -5     3550.17     3946.55    125.44 o 
   1   3  -5    18044.73    18409.62    398.48 o 
   2   3  -5      526.97      545.33     24.83 o 
   3   3  -5     5390.40     5669.76    140.79 o 
   4   3  -5     4218.03     4292.07    104.81 o 
   5   3  -5     7012.53     6858.87    143.60 o 
   6   3  -5     1657.27     1686.16     55.47 o 
   7   3  -5      851.50      787.21     42.18 o 
   8   3  -5     2811.17     2779.26     77.83 o 
   9   3  -5     2221.88     2196.61     88.87 o 
  10   3  -5      207.64      238.31     50.87 o 
  11   3  -5      833.20      902.36     69.90 o 
  12   3  -5      453.56      457.87     67.14 o 
   1   4  -5     1671.37     1627.25     41.06 o 
   2   4  -5     5538.11     5715.11    157.55 o 
   3   4  -5     6007.08     6130.12    152.98 o 
   4   4  -5     2811.04     2764.49     62.74 o 
   5   4  -5    15362.98    15761.48    327.75 o 
   6   4  -5     2596.30     2578.47     69.69 o 
   7   4  -5     3391.74     3438.50     91.65 o 
   8   4  -5      198.78      167.52     34.18 o 
   9   4  -5     4629.70     4703.99    162.38 o 
  10   4  -5     2398.17     2219.68     96.45 o 
  11   4  -5     3226.03     3376.87    129.62 o 
  12   4  -5      341.80      304.44     72.95 o 
   0   5  -5     7204.82     7619.60    196.09 o 
   1   5  -5    15424.40    15149.59    337.70 o 
   2   5  -5     1483.56     1624.90     42.96 o 
   3   5  -5     2813.26     2778.13     71.75 o 
   4   5  -5     1767.96     1821.28     42.86 o 
   5   5  -5    10918.06    10770.50    232.49 o 
   6   5  -5       95.96       43.04     23.61 o 
   7   5  -5     3909.52     3800.29    110.07 o 
   8   5  -5     1007.66     1011.67     50.91 o 
   9   5  -5      218.14      225.52     45.53 o 
  10   5  -5      574.78      607.96     56.29 o 
  11   5  -5      434.19      520.68     62.13 o 
  12   5  -5       68.84       37.11     71.22 o 
   1   6  -5     1115.45     1162.09     30.29 o 
   2   6  -5    15359.41    15729.54    364.42 o 
   3   6  -5    11434.80    12328.12    254.93 o 
   4   6  -5      599.97      608.81     21.07 o 
   5   6  -5     6179.00     6155.45    138.38 o 
   6   6  -5     2967.42     3021.12     85.43 o 
   7   6  -5     2568.01     2620.20     77.77 o 
   8   6  -5      458.54      412.03     39.73 o 
   9   6  -5     3236.00     3056.78    112.18 o 
  10   6  -5     3932.96     4008.70    142.88 o 
  11   6  -5     3194.74     3131.03    124.18 o 
  12   6  -5       69.13      103.14     74.02 o 
   0   7  -5    10476.56    11196.01    299.30 o 
   1   7  -5     9567.04     9916.28    201.08 o 
   2   7  -5      363.70      397.25     12.93 o 
   3   7  -5     2855.04     3223.05     72.69 o 
   4   7  -5    10934.46    11361.23    222.14 o 
   5   7  -5     2236.91     2109.86     54.29 o 
   6   7  -5      415.74      415.64     28.88 o 
   7   7  -5     1438.29     1340.44     58.39 o 
   8   7  -5     5461.95     5335.33    148.77 o 
   9   7  -5     1703.79     1520.51     73.74 o 
  10   7  -5       97.08      148.37     51.36 o 
  11   7  -5      499.80      638.82     63.84 o 
  12   7  -5      580.44      673.51     81.26 o 
   1   8  -5    11882.21    12745.97    255.70 o 
   2   8  -5    11443.40    11281.86    209.93 o 
   3   8  -5     8749.92     8738.00    169.42 o 
   4   8  -5     3155.83     3299.81     70.56 o 
   5   8  -5     5144.49     5218.00    109.44 o 
   6   8  -5     5953.20     6170.77    173.90 o 
   7   8  -5     3738.52     3537.90    109.61 o 
   8   8  -5     1138.00     1052.23     52.85 o 
   9   8  -5     1163.91     1139.34     63.22 o 
  10   8  -5     1139.99     1302.29     72.09 o 
  11   8  -5      695.66      749.80     67.03 o 
  12   8  -5      705.99      734.32     84.37 o 
   0   9  -5    18630.48    19883.81    494.56 o 
   1   9  -5     7044.58     7534.16    145.93 o 
   2   9  -5     1746.69     1826.67     41.44 o 
   3   9  -5     4685.44     4755.46     95.89 o 
   4   9  -5     3762.79     3772.39     83.18 o 
   5   9  -5       37.35       16.43     19.59 o 
   6   9  -5     1572.68     1477.14     56.58 o 
   7   9  -5     6763.71     6903.91    178.88 o 
   8   9  -5     7352.73     7465.59    207.76 o 
   9   9  -5     1193.19     1130.54     64.70 o 
  10   9  -5      513.30      476.32     57.36 o 
  11   9  -5     1351.06     1378.98     79.48 o 
  12   9  -5     1539.89     1723.68    108.08 o 
   1  10  -5      378.45      376.20     15.02 o 
   2  10  -5    14266.28    14252.34    293.44 o 
   3  10  -5     2687.98     2821.68     61.05 o 
   4  10  -5     5406.71     5412.83    121.53 o 
   5  10  -5      263.51      241.52     22.84 o 
   6  10  -5      342.85      348.58     30.74 o 
   7  10  -5     2621.97     2543.68     84.82 o 
   8  10  -5      405.92      423.47     40.25 o 
   9  10  -5     1189.71     1125.02     65.61 o 
  10  10  -5     2394.72     2540.36    107.22 o 
  11  10  -5      809.02      728.52     66.69 o 
   0  11  -5    10656.24    11862.06    304.78 o 
   1  11  -5    24683.67    26116.76    475.65 o 
   2  11  -5     2922.51     2960.25     58.93 o 
   3  11  -5     3976.70     3906.80     76.88 o 
   4  11  -5     2652.91     2652.78     57.63 o 
   5  11  -5     9660.16     9765.09    220.92 o 
   6  11  -5     4646.48     4823.96    138.45 o 
   7  11  -5     1058.45     1235.40     51.17 o 
   8  11  -5     3959.18     3869.07    120.38 o 
   9  11  -5     1991.86     2127.53     88.03 o 
  10  11  -5      247.02      362.64     54.55 o 
  11  11  -5     2025.72     2086.97     98.99 o 
   1  12  -5     3451.55     3678.32     66.46 o 
   2  12  -5     3821.49     3731.62     73.90 o 
   3  12  -5     4746.29     4891.69     94.77 o 
   4  12  -5     5237.71     5230.22    109.48 o 
   5  12  -5     5718.51     5756.00    144.10 o 
   6  12  -5      380.76      386.56     31.41 o 
   7  12  -5     1095.61     1120.78     48.39 o 
   8  12  -5     1825.27     1888.68     71.77 o 
   9  12  -5     1668.60     1772.88     80.70 o 
  10  12  -5     3291.33     3216.19    124.16 o 
  11  12  -5     1755.92     1798.18     92.18 o 
   0  13  -5    16175.36    16511.54    398.94 o 
   1  13  -5     7651.37     7517.11    135.91 o 
   2  13  -5     2995.80     3171.03     68.79 o 
   3  13  -5     1907.21     1997.41     43.08 o 
   4  13  -5    11296.29    11430.49    248.36 o 
   5  13  -5     4671.52     4532.22    111.19 o 
   6  13  -5     1559.71     1556.49     56.18 o 
   7  13  -5      735.56      734.93     42.59 o 
   8  13  -5     3081.06     3160.09    103.60 o 
   9  13  -5      354.02      361.23     49.92 o 
  10  13  -5      455.99      554.05     59.62 o 
  11  13  -5      263.99      270.25     60.28 o 
   1  14  -5     4682.66     5197.97    100.04 o 
   2  14  -5     2637.35     2601.71     55.65 o 
   3  14  -5     4359.39     4453.19     89.61 o 
   4  14  -5      385.82      403.59     19.97 o 
   5  14  -5     8156.79     8263.31    216.72 o 
   6  14  -5     5116.30     5087.80    129.06 o 
   7  14  -5      584.54      619.94     38.81 o 
   8  14  -5       24.23       13.04     36.26 o 
   9  14  -5      581.10      726.26     56.64 o 
  10  14  -5     2702.08     2825.29    115.30 o 
  11  14  -5     1213.44     1266.97     70.92 o 
   0  15  -5     4468.43     4245.22    111.18 o 
   1  15  -5    11335.19    11228.93    220.80 o 
   2  15  -5     1195.12     1369.00     34.72 o 
   3  15  -5     1639.38     1637.82     39.22 o 
   4  15  -5     5126.10     5082.28    108.25 o 
   5  15  -5     8900.57     8923.44    213.04 o 
   6  15  -5      391.59      391.96     30.55 o 
   7  15  -5     5183.14     5124.49    146.40 o 
   8  15  -5      504.45      545.59     43.06 o 
   9  15  -5     1392.65     1384.55     64.23 o 
  10  15  -5      297.35      349.51     50.92 o 
  11  15  -5      734.69      766.32     62.42 o 
   1  16  -5     3289.59     3336.90     85.64 o 
   2  16  -5    10556.89    10494.82    216.96 o 
   3  16  -5     9675.41     9527.64    199.93 o 
   4  16  -5      475.31      469.09     24.99 o 
   5  16  -5      856.29      839.13     34.49 o 
   6  16  -5     8448.24     8298.05    203.70 o 
   7  16  -5      287.45      252.48     33.57 o 
   8  16  -5      462.29      455.97     43.10 o 
   9  16  -5     3123.71     2856.96    103.99 o 
  10  16  -5     1421.68     1549.31     70.33 o 
  11  16  -5      447.33      466.78     58.17 o 
   0  17  -5     7566.65     8050.22    209.46 o 
   1  17  -5      806.35      954.55     44.08 o 
   2  17  -5      112.01      134.36     14.35 o 
   3  17  -5     3431.73     3382.69     76.46 o 
   4  17  -5     4755.65     4648.08    106.22 o 
   5  17  -5     1184.36     1123.37     42.23 o 
   6  17  -5        7.39       64.26     27.60 o 
   7  17  -5     3429.33     3414.34     99.81 o 
   8  17  -5     3397.19     3607.06    111.77 o 
   9  17  -5     1659.41     1669.26     72.73 o 
  10  17  -5      251.36      273.00     50.99 o 
  11  17  -5      144.34      112.16     55.11 o 
   1  18  -5    13920.19    14137.47    261.60 o 
   2  18  -5     7618.04     7477.24    149.98 o 
   3  18  -5    11930.53    12070.36    237.44 o 
   4  18  -5     1543.17     1581.86     50.93 o 
   5  18  -5     3018.82     2933.07     76.67 o 
   6  18  -5     1909.70     2035.47     62.79 o 
   7  18  -5     1666.92     1829.31     66.11 o 
   8  18  -5       46.95       89.76     39.62 o 
   9  18  -5     1221.41     1225.51     62.63 o 
  10  18  -5      366.71      443.34     54.34 o 
  11  18  -5      746.67      775.49     64.87 o 
   0  19  -5     2768.11     3122.63    100.04 o 
   1  19  -5      639.48      615.86     21.50 o 
   2  19  -5     3491.69     3590.79     80.33 o 
   3  19  -5     3513.59     3504.89     81.40 o 
   4  19  -5      200.23      196.31     24.87 o 
   5  19  -5     2120.16     2161.30     61.83 o 
   6  19  -5     1884.10     2007.18     67.45 o 
   7  19  -5     4477.77     4648.91    126.07 o 
   8  19  -5     2840.14     2843.85     95.27 o 
   9  19  -5     1416.89     1501.94     67.32 o 
  10  19  -5      293.07      359.48     53.41 o 
  11  19  -5       69.13      142.64     56.48 o 
   1  20  -5     7048.36     7494.58    161.14 o 
   2  20  -5     7583.59     7416.87    163.93 o 
   3  20  -5     4327.23     4215.50     95.85 o 
   4  20  -5     5256.62     5336.13    146.12 o 
   5  20  -5     1608.50     1523.29     49.69 o 
   6  20  -5     6234.94     6050.95    159.56 o 
   7  20  -5       96.00      167.49     34.38 o 
   8  20  -5     1099.19     1098.21     57.37 o 
   9  20  -5      315.46      328.22     48.01 o 
  10  20  -5     2757.80     2822.40    106.17 o 
  11  20  -5       83.20      130.26     63.80 o 
   0  21  -5    16724.96    16411.75    464.28 o 
   1  21  -5     3616.97     3540.78     77.49 o 
   2  21  -5     2420.53     2426.28     59.09 o 
   3  21  -5     4281.66     4189.93    113.27 o 
   4  21  -5     1734.67     1800.27     57.29 o 
   5  21  -5     1229.28     1214.83     48.95 o 
   6  21  -5     2281.86     2296.26     72.59 o 
   7  21  -5     1623.99     1628.32     62.17 o 
   8  21  -5      566.78      595.41     47.87 o 
   9  21  -5     1090.47     1121.93     62.63 o 
  10  21  -5       43.13      148.30     52.11 o 
  11  21  -5       70.65      125.60     63.33 o 
   1  22  -5     2008.23     2083.51     47.27 o 
   2  22  -5       27.24       55.85     22.03 o 
   3  22  -5     1015.38     1014.38     38.45 o 
   4  22  -5     2355.00     2405.52     81.63 o 
   5  22  -5     2571.10     2453.79     72.67 o 
   6  22  -5     5275.72     5126.00    132.42 o 
   7  22  -5     1125.70     1203.03     52.69 o 
   8  22  -5      371.20      465.35     46.43 o 
   9  22  -5     1298.19     1391.52     67.23 o 
  10  22  -5     2128.23     2328.29     94.44 o 
  11  22  -5      845.26     1030.66     80.62 o 
   0  23  -5    21025.16    20482.82    610.53 o 
   1  23  -5      182.47      228.55     20.78 o 
   2  23  -5      791.28      714.61     34.29 o 
   3  23  -5      197.38      200.03     26.74 o 
   4  23  -5    13407.65    13566.34    330.75 o 
   5  23  -5      591.33      556.03     34.94 o 
   6  23  -5     1521.33     1552.78     56.73 o 
   7  23  -5     2117.48     2107.36     77.85 o 
   8  23  -5     2791.78     2848.27     99.14 o 
   9  23  -5      345.11      385.15     50.63 o 
  10  23  -5      232.49      256.69     54.69 o 
   1  24  -5     1306.03     1329.95     41.77 o 
   2  24  -5     1607.32     1597.93     50.22 o 
   3  24  -5     1904.95     1884.96     58.28 o 
   4  24  -5     1538.01     1519.00     50.86 o 
   5  24  -5     1100.47     1043.24     42.84 o 
   6  24  -5     5894.50     5833.23    145.77 o 
   7  24  -5       53.61       66.74     39.32 o 
   8  24  -5      131.41      162.43     45.19 o 
   9  24  -5      217.45      223.80     49.57 o 
  10  24  -5     2656.81     2753.51    105.41 o 
   0  25  -5     7929.63     7757.66    258.97 o 
   1  25  -5     6983.29     6952.77    168.74 o 
   2  25  -5      110.24      105.21     25.28 o 
   3  25  -5     8396.13     8471.77    205.75 o 
   4  25  -5     2665.25     2609.89     82.04 o 
   5  25  -5     3033.37     3078.28     87.55 o 
   6  25  -5      547.56      604.05     41.81 o 
   7  25  -5     3314.41     3514.13    109.62 o 
   8  25  -5      456.60      455.98     49.19 o 
   9  25  -5     1030.86     1017.98     63.45 o 
  10  25  -5      779.63      819.92     64.02 o 
   1  26  -5     5090.85     5019.21    122.23 o 
   2  26  -5       84.53      123.77     26.27 o 
   3  26  -5     8206.66     8460.18    192.02 o 
   4  26  -5      210.33      226.83     31.37 o 
   5  26  -5      512.84      492.06     35.96 o 
   6  26  -5     1833.32     1868.79     65.06 o 
   7  26  -5      916.29      940.25     55.13 o 
   8  26  -5      162.53      232.27     47.40 o 
   9  26  -5      167.46      232.70     52.57 o 
  10  26  -5      268.07      263.38     56.74 o 
   0  27  -5      324.84      373.31     41.86 o 
   1  27  -5       39.73      123.56     29.28 o 
   2  27  -5      658.26      656.41     34.97 o 
   3  27  -5     2252.69     2214.91     67.35 o 
   4  27  -5     2611.81     2529.21     79.05 o 
   5  27  -5      259.17      293.92     34.83 o 
   6  27  -5      168.89      192.61     36.20 o 
   7  27  -5     3917.58     3920.18    120.85 o 
   8  27  -5     1910.43     2037.07     83.80 o 
   9  27  -5     2019.71     1987.49     84.21 o 
  10  27  -5       85.15       82.91     56.36 o 
   1  28  -5     7864.20     7587.50    201.78 o 
   2  28  -5      156.82      159.72     28.54 o 
   3  28  -5     7346.45     7112.39    187.61 o 
   4  28  -5      409.47      389.46     34.53 o 
   5  28  -5     1872.16     1781.31     71.65 o 
   6  28  -5      139.04      191.72     37.32 o 
   7  28  -5     2186.20     2266.50     87.21 o 
   8  28  -5      112.59       75.23     46.66 o 
   9  28  -5     1899.00     1922.52     83.21 o 
  10  28  -5     1109.45     1161.20     71.84 o 
   0  29  -5    10807.66    10253.60    381.54 o 
   1  29  -5      592.26      633.92     34.78 o 
   2  29  -5      465.78      459.47     36.24 o 
   3  29  -5     2281.95     2222.33     68.20 o 
   4  29  -5      912.85      911.63     42.87 o 
   5  29  -5      419.19      493.40     39.18 o 
   6  29  -5     1462.64     1454.15     63.63 o 
   7  29  -5     2811.17     2930.90    100.08 o 
   8  29  -5      289.40      254.80     49.20 o 
   9  29  -5     1578.20     1586.11     79.12 o 
  10  29  -5      330.64      387.43     60.69 o 
   1  30  -5      414.69      395.18     31.98 o 
   2  30  -5     6900.62     6475.92    188.73 o 
   3  30  -5     3796.33     3778.61     93.80 o 
   4  30  -5     2223.55     2224.11     72.00 o 
   5  30  -5      425.59      420.34     39.99 o 
   6  30  -5     6912.59     6848.87    188.30 o 
   7  30  -5      258.22      269.05     47.79 o 
   8  30  -5      296.68      321.53     53.41 o 
   9  30  -5      126.81      151.88     54.57 o 
   0  31  -5    13693.55    13503.73    446.13 o 
   1  31  -5     1612.04     1566.13     57.07 o 
   2  31  -5     2129.28     2063.38     62.96 o 
   3  31  -5      221.90      208.78     36.96 o 
   4  31  -5     3481.06     3474.31     98.38 o 
   5  31  -5      264.17      243.60     38.85 o 
   6  31  -5     1602.02     1728.74     75.57 o 
   7  31  -5      124.48      116.11     45.50 o 
   8  31  -5      118.08      194.77     50.83 o 
   9  31  -5      452.99      447.93     59.10 o 
   1  32  -5     2306.67     2151.19     66.14 o 
   2  32  -5      954.70      949.22     44.03 o 
   3  32  -5     2719.46     2701.62     86.28 o 
   4  32  -5     1839.95     1936.58     71.74 o 
   5  32  -5     1873.68     1763.45     66.98 o 
   6  32  -5     3169.07     3074.47    103.58 o 
   7  32  -5     2104.52     2168.31     86.86 o 
   8  32  -5      623.35      636.91     58.28 o 
   9  32  -5      771.17      794.00     64.96 o 
   1  33  -5      298.72      297.27     34.37 o 
   2  33  -5      809.11      863.16     45.41 o 
   3  33  -5      205.50      298.91     36.13 o 
   4  33  -5     2066.86     2199.03     76.84 o 
   5  33  -5      161.57      155.85     47.60 o 
   6  33  -5      791.69      813.56     53.13 o 
   7  33  -5      505.91      482.90     54.05 o 
   8  33  -5     1112.10     1085.59     67.78 o 
   9  33  -5      287.54      257.89     64.81 o 
   1  34  -5      912.65      879.66     46.03 o 
   2  34  -5     1514.23     1579.42     66.97 o 
   3  34  -5     2764.71     2710.15     88.33 o 
   4  34  -5      678.02      610.82     43.96 o 
   5  34  -5      554.57      457.64     53.25 o 
   6  34  -5     1602.81     1481.30     82.16 o 
   7  34  -5      550.41      598.82     62.15 o 
   8  34  -5      120.95      186.18     59.46 o 
   9  34  -5       17.12       54.06     64.24 o 
   0  35  -5     3044.66     2893.78    112.44 o 
   1  35  -5     2265.33     2225.53     73.89 o 
   2  35  -5      136.85      201.78     36.24 o 
   3  35  -5     1740.52     1707.44     66.27 o 
   4  35  -5       96.78      133.29     39.20 o 
   5  35  -5      954.62      884.45     57.70 o 
   6  35  -5      376.82      374.82     54.73 o 
   7  35  -5     1296.80     1365.31     77.67 o 
   8  35  -5      301.16      299.02     63.18 o 
   1  36  -5     2132.35     2025.44     71.40 o 
   2  36  -5     2428.54     2367.97     77.06 o 
   3  36  -5     3629.71     3623.18    105.71 o 
   4  36  -5      548.95      594.69     45.44 o 
   5  36  -5      279.26      284.19     46.70 o 
   6  36  -5       16.72       18.99     46.30 o 
   7  36  -5      112.87      170.91     51.62 o 
   8  36  -5        7.14       68.14     54.08 o 
   0  37  -5     3468.98     3383.62    134.65 o 
   1  37  -5      474.31      575.21     43.52 o 
   2  37  -5      239.70      244.03     39.05 o 
   3  37  -5      690.33      708.40     46.44 o 
   4  37  -5     2238.60     2200.78     85.60 o 
   5  37  -5      919.43      807.57     58.78 o 
   6  37  -5      197.03      176.28     50.15 o 
   7  37  -5     1191.20     1113.89     66.07 o 
   8  37  -5     1702.00     1768.31     80.77 o 
   1  38  -5      806.99      864.78     49.20 o 
   2  38  -5     1979.61     1876.32     67.24 o 
   3  38  -5     3160.98     3069.57     93.89 o 
   4  38  -5      274.97      287.37     48.48 o 
   5  38  -5     1412.01     1245.18     66.91 o 
   6  38  -5      749.37      783.55     61.32 o 
   7  38  -5       61.79       65.14     53.01 o 
   8  38  -5       50.95      145.39     57.27 o 
   0  39  -5     2571.77     2790.54    121.08 o 
   1  39  -5     3486.76     3356.61    103.83 o 
   2  39  -5        7.86       50.93     39.25 o 
   3  39  -5     1433.62     1474.77     63.64 o 
   4  39  -5     1321.57     1174.15     64.80 o 
   5  39  -5     2086.70     2117.39     87.58 o 
   6  39  -5      105.24      186.19     52.90 o 
   7  39  -5      955.53      930.46     67.19 o 
   8  39  -5      117.85       47.64     57.40 o 
   1  40  -5      179.58      224.83     41.29 o 
   2  40  -5      442.96      439.99     44.53 o 
   3  40  -5      237.76      296.69     47.37 o 
   4  40  -5      458.23      492.97     52.12 o 
   5  40  -5      561.07      601.71     60.61 o 
   6  40  -5     2498.31     2473.62     97.95 o 
   7  40  -5      295.29      285.87     57.62 o 
   0  41  -5     3561.33     3423.32    149.07 o 
   1  41  -5     1475.20     1463.62     64.14 o 
   2  41  -5      472.42      405.06     46.30 o 
   3  41  -5      119.41      159.77     47.48 o 
   4  41  -5     1158.85     1103.67     66.77 o 
   5  41  -5      443.48      438.56     55.69 o 
   6  41  -5      225.35      248.66     56.19 o 
   7  41  -5      115.29      189.02     56.88 o 
   1  42  -5      382.42      407.03     47.10 o 
   2  42  -5      511.91      466.56     52.49 o 
   3  42  -5     1306.73     1255.11     64.94 o 
   4  42  -5      766.86      712.64     59.26 o 
   5  42  -5      861.79      835.59     63.89 o 
   6  42  -5      465.15      461.31     58.94 o 
   7  42  -5      509.54      580.37     64.85 o 
   0  43  -5      442.57      459.75     68.12 o 
   1  43  -5      165.55      199.82     44.14 o 
   2  43  -5      308.55      300.12     49.02 o 
   3  43  -5      107.27      149.84     49.98 o 
   4  43  -5      258.07      217.71     52.95 o 
   5  43  -5      150.69      138.06     53.24 o 
   6  43  -5      924.93      880.02     67.08 o 
   1  44  -5      198.99      257.66     48.90 o 
   2  44  -5     1647.12     1671.03     75.51 o 
   3  44  -5     1629.86     1624.90     75.81 o 
   4  44  -5      677.62      527.59     59.42 o 
   5  44  -5      105.72       81.62     54.92 o 
   6  44  -5      800.94      776.25     66.68 o 
   0  45  -5        6.18      -75.54     76.77 o 
   1  45  -5      414.22      383.85     53.81 o 
   2  45  -5      495.46      510.80     56.75 o 
   3  45  -5      367.38      374.47     55.86 o 
   4  45  -5      669.07      642.58     61.64 o 
   5  45  -5      545.61      652.08     63.34 o 
   6  45  -5      340.89      236.62     59.66 o 
   1  46  -5      580.95      617.76     64.68 o 
   2  46  -5     1408.81     1362.65     73.43 o 
   3  46  -5      622.52      690.58     61.18 o 
   4  46  -5      267.85      337.36     57.33 o 
   5  46  -5      786.92      835.25     68.67 o 
   0  47  -5      668.84      772.63    111.64 o 
   1  47  -5      498.06      479.40     63.97 o 
   2  47  -5      650.00      654.63     68.70 o 
   3  47  -5       94.99      160.53     56.01 o 
   4  47  -5     1097.45     1122.14     73.49 o 
   5  47  -5      335.60      335.17     61.23 o 
   1  48  -5       48.83      108.71     59.00 o 
   2  48  -5      895.98      985.78     75.64 o 
   3  48  -5      629.59      683.12     70.23 o 
   4  48  -5        4.88       81.39     63.64 o 
   0  49  -5     1420.72     1571.20    174.58 o 
   1  49  -5     1248.42     1202.16     80.34 o 
   2  49  -5      110.56      141.22     61.93 o 
   3  49  -5      334.27      294.07     67.04 o 
   1  50  -5      239.48      149.43     63.08 o 
   2  50  -5      653.69      718.03     77.86 o 
   3  50  -5      450.77      368.90     69.32 o 
   0  51  -5      521.19      505.78     98.87 o 
   1  51  -5      377.72      470.67     69.22 o 
   0   0  -4    19565.86    19198.54    911.45 o 
   2   0  -4     5091.76     5072.84    191.94 o 
   4   0  -4    17487.98    18107.97    546.08 o 
   6   0  -4     1655.48     1552.46    119.88 o 
   8   0  -4     1998.98     1826.56     96.37 o 
  10   0  -4     1094.65      935.00    107.14 o 
  12   0  -4     2037.83     2121.89    208.29 o 
   1   1  -4     1637.34     1574.61     44.83 o 
   2   1  -4    39480.54    40653.73   1124.25 o 
   3   1  -4     2153.90     2418.47     77.86 o 
   4   1  -4     2643.43     2462.86     58.54 o 
   5   1  -4     5122.82     5279.46    111.68 o 
   6   1  -4     9477.56     9600.64    241.61 o 
   7   1  -4     1369.72     1381.70     68.58 o 
   8   1  -4       43.99      -28.95     30.10 o 
   9   1  -4     1554.98     1519.33     72.10 o 
  10   1  -4      480.06      477.89     53.33 o 
  11   1  -4     1562.30     1609.08     82.19 o 
  12   1  -4      458.23      497.50     93.17 o 
   0   2  -4     7996.23     8556.69    236.37 o 
   1   2  -4     9749.40    10211.08    262.79 o 
   2   2  -4      940.15      920.98     36.80 o 
   3   2  -4     6237.23     6076.63    149.85 o 
   4   2  -4     8245.15     8709.26    190.30 o 
   5   2  -4     2305.32     2333.68     56.80 o 
   6   2  -4     3515.63     3480.54     96.55 o 
   7   2  -4    12252.53    12104.04    286.35 o 
   8   2  -4     3862.92     3855.71    108.77 o 
   9   2  -4     2209.02     2434.18     96.05 o 
  10   2  -4      144.63      132.03     47.12 o 
  11   2  -4     1267.84     1211.64     75.41 o 
  12   2  -4     1195.44     1242.39    112.30 o 
   1   3  -4     6389.65     6425.78    149.46 o 
   2   3  -4     4710.89     4683.13    143.76 o 
   3   3  -4     2800.51     2664.57     68.15 o 
   4   3  -4     3846.91     3844.32     93.27 o 
   5   3  -4    11845.99    12258.74    256.63 o 
   6   3  -4     8342.67     8647.32    211.74 o 
   7   3  -4     7165.88     6897.85    167.11 o 
   8   3  -4      182.62      187.74     32.25 o 
   9   3  -4     1652.64     1717.06     79.34 o 
  10   3  -4     2757.09     2951.34    111.23 o 
  11   3  -4     2619.87     2657.49    127.40 o 
  12   3  -4       26.64       33.72     85.83 o 
   0   4  -4     6548.62     7115.47    185.67 o 
   1   4  -4    30079.78    30691.89    692.62 o 
   2   4  -4      656.25      665.89     24.58 o 
   3   4  -4     9126.81     9209.68    204.34 o 
   4   4  -4     4703.05     4644.16    106.21 o 
   5   4  -4    12592.37    13160.63    289.78 o 
   6   4  -4      166.36      156.23     21.18 o 
   7   4  -4     2669.88     2478.61     74.78 o 
   8   4  -4     1693.53     1852.84     66.99 o 
   9   4  -4     2652.74     2514.12     96.95 o 
  10   4  -4      258.39      192.37     48.42 o 
  11   4  -4      966.42      935.80     67.39 o 
  12   4  -4      814.99      802.69    101.72 o 
   1   5  -4    29528.47    30691.27    675.85 o 
   2   5  -4     3809.60     3898.07    101.34 o 
   3   5  -4    18476.87    18087.31    384.97 o 
   4   5  -4      852.11      977.75     27.01 o 
   5   5  -4     1075.62     1120.89     34.06 o 
   6   5  -4     1080.64      926.36     36.83 o 
   7   5  -4     1475.87     1505.48     54.14 o 
   8   5  -4     2157.11     2230.80     75.71 o 
   9   5  -4     2963.27     2987.92    107.86 o 
  10   5  -4      765.29      811.17     58.97 o 
  11   5  -4     1649.35     1627.59     84.67 o 
  12   5  -4      207.92      168.79     87.37 o 
   0   6  -4    30082.28    31865.98    781.15 o 
   1   6  -4    10833.69    10680.95    211.28 o 
   2   6  -4      154.43      183.82      8.86 o 
   3   6  -4     8126.19     8630.22    179.79 o 
   4   6  -4    10706.06    10659.85    211.32 o 
   5   6  -4     8130.38     8142.96    189.13 o 
   6   6  -4      617.94      587.74     30.23 o 
   7   6  -4      137.94       51.86     29.48 o 
   8   6  -4     3930.87     3915.17    116.45 o 
   9   6  -4      711.49      795.09     54.03 o 
  10   6  -4      239.46      272.22     50.54 o 
  11   6  -4     1211.42     1165.53     73.54 o 
  12   6  -4     1219.11     1088.54    125.13 o 
   1   7  -4       93.79      153.10      7.46 o 
   2   7  -4     6751.84     6924.56    180.65 o 
   3   7  -4      344.33      328.93     12.56 o 
   4   7  -4     3704.37     3860.22     80.97 o 
   5   7  -4     4742.39     4440.35     94.85 o 
   6   7  -4     7601.13     7769.05    237.62 o 
   7   7  -4      586.84      641.82     38.52 o 
   8   7  -4       70.83       91.00     34.39 o 
   9   7  -4     3913.02     3724.95    132.72 o 
  10   7  -4     3185.87     3157.93    113.03 o 
  11   7  -4     1420.13     1469.93     81.73 o 
  12   7  -4       15.79       56.73     85.25 o 
   0   8  -4    12536.03    14126.20    367.18 o 
   1   8  -4      756.99      844.42     20.04 o 
   2   8  -4     7299.17     7883.07    149.75 o 
   3   8  -4     6608.57     6600.36    144.64 o 
   4   8  -4    12793.72    12818.31    262.23 o 
   5   8  -4     2284.30     2436.70     63.44 o 
   6   8  -4      920.58      946.77     40.28 o 
   7   8  -4    11189.35    11020.50    297.93 o 
   8   8  -4     8177.06     8074.18    230.12 o 
   9   8  -4     2230.68     2421.62     97.30 o 
  10   8  -4      425.09      480.73     54.61 o 
  11   8  -4      237.50      294.57     69.25 o 
  12   8  -4      774.70      777.50     66.51 o 
   1   9  -4     8008.14     8178.82    165.09 o 
   2   9  -4    20720.94    21032.05    413.08 o 
   3   9  -4      490.19      492.39     15.72 o 
   4   9  -4     9279.65     9432.17    197.64 o 
   5   9  -4     9841.27    10101.04    250.96 o 
   6   9  -4     4283.63     4089.18    112.82 o 
   7   9  -4     1968.07     2039.90     67.22 o 
   8   9  -4     1818.57     1793.47     83.55 o 
   9   9  -4     2965.75     2926.56    118.96 o 
  10   9  -4     1285.26     1241.12     69.65 o 
  11   9  -4      505.80      540.20     61.10 o 
  12   9  -4      323.01      279.73     58.14 o 
   0  10  -4    41331.46    40787.93    996.53 o 
   1  10  -4     5764.28     5992.08    116.69 o 
   2  10  -4     5631.15     5671.33    114.61 o 
   3  10  -4     2542.22     2627.14     54.08 o 
   4  10  -4    14476.22    15046.47    313.33 o 
   5  10  -4     3947.84     4046.17    107.56 o 
   6  10  -4     2650.41     2868.31     86.55 o 
   7  10  -4     2403.42     2428.04     77.15 o 
   8  10  -4     2516.73     2570.16    101.80 o 
   9  10  -4      646.14      703.14     52.60 o 
  10  10  -4      237.62      201.28     51.07 o 
  11  10  -4       28.31      -10.53     54.95 o 
  12  10  -4       69.81      148.12     56.77 o 
   1  11  -4    11269.40    12065.06    217.15 o 
   2  11  -4    29260.09    30037.09    589.21 o 
   3  11  -4      906.17      826.39     22.77 o 
   4  11  -4    10323.17    10040.40    200.11 o 
   5  11  -4     5422.51     5373.33    126.19 o 
   6  11  -4      836.85      848.89     35.63 o 
   7  11  -4     4897.92     4894.02    149.01 o 
   8  11  -4     1559.44     1468.55     69.25 o 
   9  11  -4     2282.52     2368.19     95.18 o 
  10  11  -4        2.89        2.21     48.99 o 
  11  11  -4     1896.36     2006.67     95.72 o 
  12  11  -4      767.93      855.66     67.86 o 
   0  12  -4    37065.79    39752.58   1004.83 o 
   1  12  -4     6129.01     6309.96    136.59 o 
   2  12  -4     5083.70     5479.89    131.22 o 
   3  12  -4    10910.32    11096.66    215.97 o 
   4  12  -4      113.50      107.18     14.30 o 
   5  12  -4     2084.60     2039.79     60.71 o 
   6  12  -4     1753.78     1581.88     57.47 o 
   7  12  -4     9072.19     8838.04    232.80 o 
   8  12  -4     3454.84     3340.42    125.28 o 
   9  12  -4     1466.25     1667.01     78.58 o 
  10  12  -4      411.87      413.42     54.63 o 
  11  12  -4     1493.68     1464.60     80.90 o 
  12  12  -4      540.56      598.41     62.40 o 
   1  13  -4     6592.65     6589.05    130.97 o 
   2  13  -4     7515.60     7884.91    146.39 o 
   3  13  -4     1374.25     1250.31     30.80 o 
   4  13  -4     4689.11     4674.97     92.81 o 
   5  13  -4     8096.65     8301.62    196.96 o 
   6  13  -4     7770.71     7572.43    202.39 o 
   7  13  -4     2927.79     2873.66    132.57 o 
   8  13  -4      246.15      259.28     47.15 o 
   9  13  -4     3750.29     3787.58    128.48 o 
  10  13  -4     6727.88     6701.35    214.41 o 
  11  13  -4     1310.88     1292.11     90.02 o 
  12  13  -4     1036.71     1044.50     73.60 o 
   0  14  -4     3357.62     3948.63    118.47 o 
   1  14  -4    15588.14    15533.52    289.13 o 
   2  14  -4     1414.01     1484.26     38.50 o 
   3  14  -4     1009.63     1042.64     28.10 o 
   4  14  -4     3261.20     3210.97     72.46 o 
   5  14  -4     3359.87     3287.23     76.46 o 
   6  14  -4     1784.36     1886.46     57.50 o 
   7  14  -4      923.26     1003.49     44.95 o 
   8  14  -4     5182.51     5136.93    184.12 o 
   9  14  -4      940.61      898.32     60.39 o 
  10  14  -4       76.00      104.01     50.33 o 
  11  14  -4      605.29      524.17     71.92 o 
  12  14  -4     1136.24     1162.43     67.71 o 
   1  15  -4    11122.16    10900.22    189.48 o 
   2  15  -4     6506.69     6520.65    134.08 o 
   3  15  -4    13449.88    13393.53    268.89 o 
   4  15  -4     1046.43     1221.01     33.43 o 
   5  15  -4     1231.29     1135.22     41.41 o 
   6  15  -4     4685.15     4741.25    113.75 o 
   7  15  -4     4701.81     4567.91    123.67 o 
   8  15  -4      430.88      453.29     41.89 o 
   9  15  -4        5.31       47.33     46.14 o 
  10  15  -4     3069.72     3091.24    109.40 o 
  11  15  -4      223.62      178.24     60.63 o 
   0  16  -4     9763.64     9546.05    279.78 o 
   1  16  -4    22694.58    22869.36    430.13 o 
   2  16  -4      354.26      394.54     16.18 o 
   3  16  -4     2034.07     2226.16     48.44 o 
   4  16  -4    11860.07    11606.41    229.75 o 
   5  16  -4     5667.43     5551.46    130.64 o 
   6  16  -4     1423.07     1489.39     52.84 o 
   7  16  -4      819.94      793.90     38.25 o 
   8  16  -4     4723.04     4992.29    145.06 o 
   9  16  -4      236.26      239.95     43.64 o 
  10  16  -4       68.58      140.43     49.15 o 
  11  16  -4       84.67      133.07     60.27 o 
   1  17  -4     5168.14     5314.44    103.38 o 
   2  17  -4    12689.47    12671.49    235.30 o 
   3  17  -4     7908.86     7899.47    155.40 o 
   4  17  -4      383.10      444.41     21.05 o 
   5  17  -4     2047.04     1601.91    115.39 o 
   6  17  -4     4903.18     5002.26    132.14 o 
   7  17  -4      384.19      372.17     35.63 o 
   8  17  -4      363.26      421.96     41.91 o 
   9  17  -4     1258.26     1384.76     66.63 o 
  10  17  -4     2941.18     3124.60    110.74 o 
  11  17  -4     1698.27     1753.82     90.79 o 
   0  18  -4      310.51      282.25     21.45 o 
   1  18  -4     1317.74     1299.14     32.16 o 
   2  18  -4     1770.65     2155.72     56.95 o 
   3  18  -4     9440.24     9623.95    203.79 o 
   4  18  -4     1450.73     1453.23     41.09 o 
   5  18  -4     3387.12     3311.93     84.45 o 
   6  18  -4      448.57      526.72     32.65 o 
   7  18  -4     6286.16     6582.47    151.92 o 
   8  18  -4     2119.02     2173.81     80.47 o 
   9  18  -4     6085.64     6118.42    177.86 o 
  10  18  -4       51.63       32.33     47.18 o 
  11  18  -4      240.00      269.24     61.70 o 
   1  19  -4     3431.01     3384.28     76.62 o 
   2  19  -4     6712.10     6600.84    131.88 o 
   3  19  -4     5795.61     5794.88    132.64 o 
   4  19  -4     5154.03     5014.33    111.05 o 
   5  19  -4     6309.87     6391.68    148.22 o 
   6  19  -4      996.57      916.50     41.52 o 
   7  19  -4     4394.59     4365.57    120.49 o 
   8  19  -4     1266.49     1350.49     59.20 o 
   9  19  -4     2644.17     2534.85     93.46 o 
  10  19  -4      293.09      278.86     51.17 o 
  11  19  -4     2224.43     2275.92    106.08 o 
   0  20  -4    27224.12    27126.32    738.71 o 
   1  20  -4     1388.25     1314.97     34.07 o 
   2  20  -4     3798.58     3892.32     79.55 o 
   3  20  -4     2762.63     2814.43     71.74 o 
   4  20  -4     4461.87     4294.51    100.06 o 
   5  20  -4     2824.94     2863.89     71.64 o 
   6  20  -4     1678.42     1667.81     58.06 o 
   7  20  -4     4831.62     4766.35    146.47 o 
   8  20  -4       50.76       79.29     38.93 o 
   9  20  -4     1856.14     1850.16     75.37 o 
  10  20  -4       93.00       32.22     48.67 o 
  11  20  -4      216.20      331.62     58.79 o 
   1  21  -4     3489.40     3588.95     71.45 o 
   2  21  -4    11282.68    10689.98    224.26 o 
   3  21  -4     2800.59     2829.13     71.07 o 
   4  21  -4     3717.17     3599.52     98.95 o 
   5  21  -4     2112.52     2167.38     68.98 o 
   6  21  -4      895.11      910.26     51.38 o 
   7  21  -4     1421.38     1401.72     66.59 o 
   8  21  -4      957.64      969.17     54.40 o 
   9  21  -4      908.02      902.59     57.08 o 
  10  21  -4     1345.85     1273.14     77.71 o 
  11  21  -4      708.84      847.48     59.41 o 
   0  22  -4    14529.36    13738.85    455.36 o 
   1  22  -4     1784.80     1819.56     47.88 o 
   2  22  -4     3096.11     2944.64     62.89 o 
   3  22  -4     1988.14     2001.58     53.30 o 
   4  22  -4     4736.56     4688.73    115.33 o 
   5  22  -4     1716.42     1770.17     57.12 o 
   6  22  -4     5168.16     5020.64    127.94 o 
   7  22  -4     1043.51     1129.36     53.74 o 
   8  22  -4     2194.51     2306.42     84.41 o 
   9  22  -4      750.48      718.82     55.16 o 
  10  22  -4       67.27      149.78     50.56 o 
  11  22  -4      610.87      655.76     54.81 o 
   1  23  -4      617.33      715.43     24.40 o 
   2  23  -4     3730.22     3726.12     77.40 o 
   3  23  -4      633.86      619.45     27.43 o 
   4  23  -4      685.03      707.01     34.32 o 
   5  23  -4     1367.35     1348.80     51.60 o 
   6  23  -4     9297.49     9079.45    228.29 o 
   7  23  -4      711.83      671.32     46.22 o 
   8  23  -4      490.53      527.65     48.57 o 
   9  23  -4      345.06      398.51     51.20 o 
  10  23  -4     4984.77     4973.62    152.24 o 
  11  23  -4      519.59      514.14     53.26 o 
   0  24  -4     6174.70     5802.72    154.30 o 
   1  24  -4     5886.10     5811.92    133.40 o 
   2  24  -4      754.47      703.80     33.33 o 
   3  24  -4       59.53       75.99     23.06 o 
   4  24  -4     9918.37     9632.17    236.21 o 
   5  24  -4     3209.17     3370.91     94.79 o 
   6  24  -4     1841.78     1775.29     64.56 o 
   7  24  -4      221.13      303.36     40.09 o 
   8  24  -4     5450.32     5427.66    161.49 o 
   9  24  -4      448.52      457.09     51.72 o 
  10  24  -4       99.01      132.94     53.72 o 
  11  24  -4      184.87      165.71     49.94 o 
   1  25  -4     4805.29     4505.52     95.39 o 
   2  25  -4      749.08      761.78     36.36 o 
   3  25  -4     7670.73     7517.63    191.41 o 
   4  25  -4      729.30      846.10     37.32 o 
   5  25  -4     1183.81     1147.53     50.19 o 
   6  25  -4     2268.86     2276.28     75.07 o 
   7  25  -4     2721.36     2643.22     91.07 o 
   8  25  -4      280.57      298.34     45.48 o 
   9  25  -4     1235.44     1201.61     65.45 o 
  10  25  -4     1559.70     1701.92     92.31 o 
  11  25  -4      236.07      278.00     55.33 o 
   0  26  -4     1639.59     1553.88     56.22 o 
   1  26  -4     4690.22     4571.01    108.82 o 
   2  26  -4      770.37      813.97     35.64 o 
   3  26  -4     2047.62     2097.25     75.17 o 
   4  26  -4     3455.24     3384.39     84.00 o 
   5  26  -4     4287.42     4204.27    117.65 o 
   6  26  -4      831.84      832.16     49.39 o 
   7  26  -4      533.55      545.00     45.59 o 
   8  26  -4      184.83      199.76     45.55 o 
   9  26  -4     1029.27     1024.74     63.84 o 
  10  26  -4      175.99      241.24     62.41 o 
   1  27  -4     2948.01     3136.51     73.07 o 
   2  27  -4     3429.33     3442.48    101.72 o 
   3  27  -4     9277.56     8957.02    240.72 o 
   4  27  -4       87.06       75.27     29.86 o 
   5  27  -4     2521.25     2509.37     83.54 o 
   6  27  -4     1633.88     1664.19     65.14 o 
   7  27  -4      877.95      908.75     54.49 o 
   8  27  -4     1048.08      933.11     59.09 o 
   9  27  -4      418.46      464.45     55.44 o 
  10  27  -4     1750.37     1804.44     92.88 o 
   0  28  -4      206.42      242.27     34.26 o 
   1  28  -4     3728.54     3603.21     94.21 o 
   2  28  -4      520.46      580.12     33.62 o 
   3  28  -4     3977.42     4133.55    113.19 o 
   4  28  -4      789.86      713.27     39.32 o 
   5  28  -4      450.16      512.62     37.04 o 
   6  28  -4      465.70      522.59     44.60 o 
   7  28  -4     4312.57     4469.88    134.43 o 
   8  28  -4      530.05      582.56     52.45 o 
   9  28  -4     3008.72     2957.98    112.28 o 
  10  28  -4       56.37      120.10     64.60 o 
   1  29  -4     3213.84     3197.90     84.64 o 
   2  29  -4     7619.57     7560.84    182.09 o 
   3  29  -4     1623.76     1601.82     70.96 o 
   4  29  -4     1116.97     1079.99     48.98 o 
   5  29  -4     2828.70     2946.51     83.06 o 
   6  29  -4      559.53      606.11     47.77 o 
   7  29  -4     1677.69     1727.02     72.36 o 
   8  29  -4      188.67      235.06     47.92 o 
   9  29  -4      941.61     1097.93     67.26 o 
  10  29  -4     1259.77     1281.86     84.70 o 
   0  30  -4    11319.01    11152.37    397.68 o 
   1  30  -4      236.27      291.44     29.64 o 
   2  30  -4     1926.00     1890.14     58.35 o 
   3  30  -4     1234.36     1273.34     48.28 o 
   4  30  -4     7364.14     7123.22    197.41 o 
   5  30  -4       35.44       51.87     34.15 o 
   6  30  -4     2368.87     2328.23     88.76 o 
   7  30  -4     1452.03     1337.79     66.83 o 
   8  30  -4      302.48      431.16     51.88 o 
   9  30  -4      758.14      820.94     62.04 o 
  10  30  -4      299.51      340.35     78.54 o 
   1  31  -4     2149.06     2275.25     66.55 o 
   2  31  -4     9376.74     9304.93    231.94 o 
   3  31  -4     1800.18     1737.39     64.67 o 
   4  31  -4     1860.24     1796.62     66.86 o 
   5  31  -4     1504.77     1430.56     69.42 o 
   6  31  -4     2921.66     2916.74    102.91 o 
   7  31  -4      391.13      356.36     47.35 o 
   8  31  -4      127.99      121.63     54.34 o 
   9  31  -4       66.63      124.58     60.49 o 
  10  31  -4      663.28      633.47     86.46 o 
   0  32  -4     5096.71     4783.87    192.06 o 
   1  32  -4     4281.08     4063.49    121.23 o 
   2  32  -4      399.73      495.40     36.07 o 
   3  32  -4     3678.40     3773.20    109.61 o 
   4  32  -4     1543.82     1565.15     61.79 o 
   5  32  -4     2202.05     2157.00     95.50 o 
   6  32  -4     2350.83     2419.20    102.62 o 
   7  32  -4      936.46      965.19     66.20 o 
   8  32  -4     1210.79     1254.43     74.91 o 
   9  32  -4      563.87      579.31     80.34 o 
   1  33  -4     2711.24     2693.73     77.98 o 
   2  33  -4     3238.05     3172.36     91.54 o 
   3  33  -4     1897.56     1928.00     71.30 o 
   4  33  -4     1004.23     1085.08     61.73 o 
   5  33  -4      358.33      385.08     46.26 o 
   6  33  -4     2622.07     2578.74     92.45 o 
   7  33  -4      285.93      286.52     53.86 o 
   8  33  -4      440.10      539.70     56.33 o 
   9  33  -4     1262.61     1230.99     82.16 o 
   0  34  -4      340.52      356.80     50.08 o 
   1  34  -4     2070.30     1966.23     67.65 o 
   2  34  -4       14.80        8.17     32.04 o 
   3  34  -4      502.83      481.56     39.90 o 
   4  34  -4     2738.30     2575.18     88.46 o 
   5  34  -4      659.14      652.11     48.86 o 
   6  34  -4     1097.88     1082.95     61.24 o 
   7  34  -4      825.37      839.75     59.28 o 
   8  34  -4     2530.20     2515.34    100.40 o 
   9  34  -4      824.97      753.54     75.69 o 
   1  35  -4     3958.42     3849.47    106.84 o 
   2  35  -4       16.72       22.78     33.72 o 
   3  35  -4     3833.40     3730.57    107.86 o 
   4  35  -4      578.35      551.13     46.72 o 
   5  35  -4      368.19      400.67     47.52 o 
   6  35  -4     1462.81     1445.19     68.24 o 
   7  35  -4      712.89      718.60     57.28 o 
   8  35  -4       18.64       12.81     52.84 o 
   9  35  -4      662.42      719.06     72.85 o 
   0  36  -4     2674.70     2611.01    109.26 o 
   1  36  -4     2597.54     2566.73     80.69 o 
   2  36  -4      100.25      168.91     35.65 o 
   3  36  -4      278.73      331.31     40.34 o 
   4  36  -4      859.39      813.80     51.55 o 
   5  36  -4     4071.87     3846.94    128.52 o 
   6  36  -4      183.34      203.24     47.13 o 
   7  36  -4      673.75      588.18     57.07 o 
   8  36  -4      265.91      242.41     54.54 o 
   9  36  -4      654.67      661.55     76.99 o 
   1  37  -4     1702.85     1724.14     62.26 o 
   2  37  -4     4496.79     4316.65    120.61 o 
   3  37  -4     2673.00     2599.90     83.86 o 
   4  37  -4      107.12      101.60     42.27 o 
   5  37  -4     1968.03     1888.21     76.21 o 
   6  37  -4     1715.09     1690.27     77.16 o 
   7  37  -4      383.04      436.43     54.74 o 
   8  37  -4       84.80      124.27     55.80 o 
   0  38  -4     3395.17     3444.93    143.90 o 
   1  38  -4      155.11      195.55     37.54 o 
   2  38  -4      284.28      356.15     39.28 o 
   3  38  -4     1916.07     1831.33     78.24 o 
   4  38  -4     2447.04     2390.98     89.47 o 
   5  38  -4       29.63      133.62     46.02 o 
   6  38  -4      535.90      568.56     54.69 o 
   7  38  -4     1679.82     1643.89     79.28 o 
   8  38  -4      735.50      792.85     74.47 o 
   1  39  -4     2764.82     2611.85     88.38 o 
   2  39  -4     3185.73     2951.10     93.57 o 
   3  39  -4      123.86      107.54     43.08 o 
   4  39  -4      445.13      472.63     49.86 o 
   5  39  -4     3681.47     3753.24    119.64 o 
   6  39  -4      475.70      474.14     54.96 o 
   7  39  -4      422.27      400.12     58.45 o 
   8  39  -4       69.44       57.50     62.91 o 
   0  40  -4     6329.87     5869.73    213.11 o 
   1  40  -4      674.48      661.33     46.07 o 
   2  40  -4       44.71      162.50     42.93 o 
   3  40  -4      450.26      397.05     48.90 o 
   4  40  -4     1904.96     1881.71     80.48 o 
   5  40  -4      696.09      694.67     55.81 o 
   6  40  -4      214.00      195.60     52.27 o 
   7  40  -4     1237.42     1195.98     73.39 o 
   8  40  -4      131.96      219.51     65.85 o 
   1  41  -4      220.55      244.61     41.43 o 
   2  41  -4     3960.10     3893.70    129.18 o 
   3  41  -4      971.73     1012.73     62.39 o 
   4  41  -4     1138.28     1151.23     61.44 o 
   5  41  -4      122.76       71.94     48.66 o 
   6  41  -4      645.94      611.05     59.45 o 
   7  41  -4      626.35      559.45     62.37 o 
   0  42  -4     3353.63     3219.88    147.34 o 
   1  42  -4     1270.97     1290.20     64.04 o 
   2  42  -4      589.14      617.05     51.76 o 
   3  42  -4      898.35      944.76     59.81 o 
   4  42  -4      345.19      324.98     52.04 o 
   5  42  -4      952.25     1005.22     61.82 o 
   6  42  -4      521.06      510.45     58.95 o 
   7  42  -4      912.82      945.54     69.88 o 
   1  43  -4      837.74      937.99     59.78 o 
   2  43  -4      446.11      478.70     50.54 o 
   3  43  -4      637.99      625.66     57.84 o 
   4  43  -4      988.96      928.78     62.39 o 
   5  43  -4      124.74      171.08     52.66 o 
   6  43  -4     1426.42     1420.80     73.37 o 
   7  43  -4       88.57      155.09     66.17 o 
   0  44  -4      968.27      886.06    125.87 o 
   1  44  -4      846.62      857.97     65.69 o 
   2  44  -4      611.12      577.35     54.30 o 
   3  44  -4      493.03      515.76     54.71 o 
   4  44  -4     1387.75     1377.43     73.24 o 
   5  44  -4      243.91      316.59     55.40 o 
   6  44  -4      447.24      590.29     62.11 o 
   1  45  -4      993.56      907.02     68.54 o 
   2  45  -4      999.41      954.72     69.44 o 
   3  45  -4     2860.94     2759.42    106.53 o 
   4  45  -4      641.15      647.19     61.89 o 
   5  45  -4       15.55       66.75     59.32 o 
   6  45  -4      771.68      743.74     72.68 o 
   0  46  -4     2638.69     2693.08    199.30 o 
   1  46  -4     5300.64     5066.40    184.29 o 
   2  46  -4      569.73      599.63     63.67 o 
   3  46  -4      705.90      782.14     69.17 o 
   4  46  -4     1327.21     1202.75     80.10 o 
   5  46  -4     1172.89     1196.32     81.27 o 
   6  46  -4      106.71       67.97     64.00 o 
   1  47  -4      214.43      332.44     59.56 o 
   2  47  -4     2564.66     2406.45    108.63 o 
   3  47  -4     1698.70     1751.17     94.13 o 
   4  47  -4      110.89      140.73     60.27 o 
   5  47  -4      388.77      416.99     67.00 o 
   0  48  -4     1220.15     1335.63    117.56 o 
   1  48  -4      853.82      833.07     70.54 o 
   2  48  -4      248.92      382.63     62.38 o 
   3  48  -4      466.32      601.85     67.36 o 
   4  48  -4      756.73      794.06     73.68 o 
   5  48  -4      301.79      313.80     68.14 o 
   1  49  -4       84.93      114.26     59.33 o 
   2  49  -4      160.72      134.76     61.40 o 
   3  49  -4      216.84      151.91     63.10 o 
   4  49  -4       54.41       88.30     63.78 o 
   0  50  -4      697.22      610.85     96.95 o 
   1  50  -4      550.22      555.55     68.52 o 
   2  50  -4      187.17      169.23     62.63 o 
   3  50  -4      835.88      832.90     74.78 o 
   4  50  -4      398.34      487.82     70.50 o 
   1  51  -4      753.33      696.92     72.32 o 
   2  51  -4     2283.73     2263.15    108.25 o 
   3  51  -4      699.64      682.39     73.89 o 
   0  52  -4     1285.02     1421.38    142.36 o 
   1  52  -4      639.15      498.28     71.40 o 
   2  52  -4      438.25      405.11     69.09 o 
   2   0  -3    16103.51    16389.57    668.08 o 
   4   0  -3     3684.47     3499.13    151.52 o 
   6   0  -3    16193.11    15946.73    569.92 o 
   8   0  -3       13.48      -60.62     49.19 o 
  10   0  -3     7870.65     7831.02    345.69 o 
  12   0  -3     1316.01     1345.66    161.84 o 
   0   1  -3    48402.76    52126.75   1450.81 o 
   1   1  -3     3831.26     3955.80     98.39 o 
   2   1  -3     3279.77     3191.27     90.43 o 
   3   1  -3     4179.29     4180.89     96.85 o 
   4   1  -3     8731.54     8508.94    185.46 o 
   5   1  -3    10819.87    10977.18    263.97 o 
   6   1  -3     7328.78     7419.28    174.86 o 
   7   1  -3     1528.46     1288.71     47.31 o 
   8   1  -3      405.63      422.85     41.18 o 
   9   1  -3      962.09      879.28     53.12 o 
  10   1  -3      258.78      348.75     49.54 o 
  11   1  -3       96.82       98.02     75.03 o 
  12   1  -3      376.12      334.12     89.53 o 
   1   2  -3    39364.22    41537.43   1038.24 o 
   2   2  -3     1289.82     1407.46     44.35 o 
   3   2  -3    13803.98    14286.37    281.49 o 
   4   2  -3    18008.48    19199.22    398.97 o 
   5   2  -3     5090.67     5079.18    131.62 o 
   6   2  -3    10722.53    10739.38    244.39 o 
   7   2  -3     4763.23     4833.00    141.61 o 
   8   2  -3      165.83      155.20     36.10 o 
   9   2  -3     2562.47     2533.10     92.85 o 
  10   2  -3     4886.95     4866.69    168.75 o 
  11   2  -3      202.26      152.73     61.07 o 
  12   2  -3      638.22      543.18     92.71 o 
   0   3  -3     2366.09     2305.96     65.14 o 
   1   3  -3      610.98      738.29     23.22 o 
   2   3  -3     6195.76     6324.99    160.69 o 
   3   3  -3     5594.64     6159.95    211.39 o 
   4   3  -3     6329.04     5902.12    138.10 o 
   5   3  -3      379.11      427.39     23.21 o 
   6   3  -3     6107.59     6161.16    150.26 o 
   7   3  -3    15213.00    15259.04    350.48 o 
   8   3  -3     3756.30     3611.77    109.54 o 
   9   3  -3     3242.37     3322.03    122.30 o 
  10   3  -3       56.15       28.37     45.31 o 
  11   3  -3      470.30      488.21     82.63 o 
  12   3  -3     1535.89     1406.89     78.59 o 
   1   4  -3    19391.95    19729.01    423.13 o 
   2   4  -3     7358.88     7760.77    198.23 o 
   3   4  -3    17907.01    17631.58    353.53 o 
   4   4  -3     8906.55     9386.78    205.76 o 
   5   4  -3     5757.00     6025.08    149.15 o 
   6   4  -3     3457.80     3445.39     76.09 o 
   7   4  -3     1577.76     1461.29     57.87 o 
   8   4  -3      632.90      583.00     43.43 o 
   9   4  -3      478.46      513.25     47.39 o 
  10   4  -3      884.34      878.27     58.22 o 
  11   4  -3      157.16      180.52     78.94 o 
  12   4  -3      426.50      476.47     56.70 o 
   0   5  -3    11188.38    12901.27    335.81 o 
   1   5  -3    27480.74    30229.05    580.34 o 
   2   5  -3      454.91      582.36     17.59 o 
   3   5  -3    10200.76     9811.15    203.97 o 
   4   5  -3     2121.02     2133.30     45.10 o 
   5   5  -3     8228.12     8457.27    187.47 o 
   6   5  -3      386.53      390.75     28.03 o 
   7   5  -3    13740.73    13407.07    353.03 o 
   8   5  -3      728.18      809.03     48.48 o 
   9   5  -3     7001.85     7043.41    226.31 o 
  10   5  -3       52.04       31.79     46.39 o 
  11   5  -3      917.03      869.30     75.53 o 
  12   5  -3      246.93      206.25     53.86 o 
   1   6  -3    20220.02    21682.39    408.56 o 
   2   6  -3    15361.70    16234.70    348.29 o 
   3   6  -3    28503.56    29205.16    595.87 o 
   4   6  -3     5177.00     5694.03    122.08 o 
   5   6  -3      896.09      833.63     29.16 o 
   6   6  -3     8113.74     8042.01    198.96 o 
   7   6  -3      854.33      912.23     38.56 o 
   8   6  -3     1440.69     1378.14     63.78 o 
   9   6  -3     1628.04     1592.64     75.47 o 
  10   6  -3     2348.72     2225.25     99.08 o 
  11   6  -3     1038.58     1039.02    103.31 o 
  12   6  -3      164.08      258.19     52.51 o 
   0   7  -3    14001.68    13627.32    353.81 o 
   1   7  -3     8292.50     8287.62    176.12 o 
   2   7  -3     1081.50     1161.11     26.88 o 
   3   7  -3     2209.43     2353.23     53.79 o 
   4   7  -3    17782.25    17463.40    352.73 o 
   5   7  -3     2752.10     3054.61     84.03 o 
   6   7  -3     1206.64     1217.77     41.05 o 
   7   7  -3     2502.03     2459.96     82.80 o 
   8   7  -3     6416.15     6351.01    208.55 o 
   9   7  -3     2107.51     1973.92     82.40 o 
  10   7  -3       78.53      186.32     53.42 o 
  11   7  -3      166.90      170.98     63.33 o 
  12   7  -3     3897.47     3851.65    148.04 o 
   1   8  -3     5372.85     5304.90    103.22 o 
   2   8  -3      976.91     1072.89     27.53 o 
   3   8  -3     4230.83     4373.78     92.66 o 
   4   8  -3     2885.15     2633.65     67.32 o 
   5   8  -3      242.16      232.80     19.23 o 
   6   8  -3     3346.61     3352.66     87.12 o 
   7   8  -3     3387.54     3248.11     95.86 o 
   8   8  -3      551.20      617.84     44.91 o 
   9   8  -3     1012.31     1019.21     57.85 o 
  10   8  -3     4462.34     4284.90    156.37 o 
  11   8  -3     2387.44     2497.37    104.50 o 
  12   8  -3      224.67      215.02     53.73 o 
   0   9  -3    13337.98    13202.90    324.77 o 
   1   9  -3    31506.85    33915.38    633.66 o 
   2   9  -3     2934.59     2949.47     59.84 o 
   3   9  -3     7680.82     7688.42    147.24 o 
   4   9  -3     9980.06    10588.04    235.87 o 
   5   9  -3     8712.31     8808.48    201.59 o 
   6   9  -3     2485.19     2426.08     63.70 o 
   7   9  -3     5686.89     5446.24    153.86 o 
   8   9  -3       90.37       95.34     36.50 o 
   9   9  -3      532.25      582.62     49.32 o 
  10   9  -3      475.38      526.09     53.92 o 
  11   9  -3      314.79      379.74     48.06 o 
  12   9  -3       47.19       79.06     51.53 o 
   1  10  -3     9965.87    10466.30    188.28 o 
   2  10  -3     9996.27    10267.85    195.83 o 
   3  10  -3      447.67      420.25     16.99 o 
   4  10  -3     7449.40     7596.52    159.93 o 
   5  10  -3     2821.77     2629.83     78.24 o 
   6  10  -3     8906.08     8499.29    206.22 o 
   7  10  -3     1436.48     1511.88     56.08 o 
   8  10  -3       52.44       35.13     36.85 o 
   9  10  -3      433.62      410.20     47.19 o 
  10  10  -3     3373.59     3366.74    117.61 o 
  11  10  -3      600.01      579.90     56.86 o 
  12  10  -3      823.92      769.34     63.45 o 
   0  11  -3     6086.72     5547.48    263.74 o 
   1  11  -3     1525.14     1482.67     29.63 o 
   2  11  -3     3850.32     4055.19     74.92 o 
   3  11  -3     1178.63     1286.70     37.86 o 
   4  11  -3     3306.56     3465.72    109.87 o 
   5  11  -3      518.73      530.56     25.26 o 
   6  11  -3      872.55      861.32     32.72 o 
   7  11  -3     3221.43     3325.59     96.08 o 
   8  11  -3     2390.67     2398.36     93.82 o 
   9  11  -3      364.94      424.11     47.71 o 
  10  11  -3      557.72      534.14     42.13 o 
  11  11  -3      131.66      115.98     66.97 o 
  12  11  -3     1116.48     1166.85     72.41 o 
   1  12  -3    16890.30    17915.08    326.50 o 
   2  12  -3     3589.48     3543.19     80.68 o 
   3  12  -3    14219.59    14064.45    259.53 o 
   4  12  -3     6040.81     6062.71    122.52 o 
   5  12  -3     3745.47     3501.28     95.96 o 
   6  12  -3      549.27      592.88     29.27 o 
   7  12  -3     5908.84     5889.48    150.88 o 
   8  12  -3      727.60      756.53     50.33 o 
   9  12  -3     1756.09     1919.07     82.89 o 
  10  12  -3      268.21      254.16     40.74 o 
  11  12  -3     1017.02     1038.03     55.32 o 
  12  12  -3      705.96      773.61     64.16 o 
   0  13  -3    10230.49    11566.65    318.68 o 
   1  13  -3     1408.07     1605.41     35.42 o 
   2  13  -3      958.04      896.07     24.93 o 
   3  13  -3     4137.51     4287.31     81.28 o 
   4  13  -3     7671.47     7429.44    154.52 o 
   5  13  -3     2187.16     2261.30     55.22 o 
   6  13  -3     2090.82     2006.37     71.77 o 
   7  13  -3     5112.90     5005.17    146.49 o 
   8  13  -3     7229.87     6893.87    218.59 o 
   9  13  -3     1152.74     1193.92     59.89 o 
  10  13  -3      428.03      390.17     41.72 o 
  11  13  -3      115.05      100.97     40.24 o 
  12  13  -3      951.17     1008.55     66.14 o 
   1  14  -3     2245.84     2157.45     56.87 o 
   2  14  -3    19311.48    19060.91    399.17 o 
   3  14  -3     7069.78     6567.04    152.15 o 
   4  14  -3     3724.38     3752.84     81.43 o 
   5  14  -3      484.52      494.39     24.89 o 
   6  14  -3     6766.52     6320.60    143.24 o 
   7  14  -3      466.93      417.09     42.46 o 
   8  14  -3      875.52      861.08     51.91 o 
   9  14  -3      625.24      665.50     41.83 o 
  10  14  -3     2239.91     2324.04     78.04 o 
  11  14  -3      261.88      244.96     41.60 o 
  12  14  -3      527.77      534.20     59.10 o 
   1  15  -3     9272.72     9286.70    181.53 o 
   2  15  -3     4345.52     4655.54    104.15 o 
   3  15  -3     7265.80     7323.38    164.87 o 
   4  15  -3     5411.26     5598.30    114.03 o 
   5  15  -3     3169.03     3031.97     75.61 o 
   6  15  -3      709.95      778.34     33.84 o 
   7  15  -3     6393.27     6286.27    172.98 o 
   8  15  -3     2633.53     2668.64    111.78 o 
   9  15  -3     2351.56     2365.48     78.32 o 
  10  15  -3       39.70       84.69     38.78 o 
  11  15  -3      745.91      740.51     49.86 o 
  12  15  -3      378.69      367.76     52.69 o 
   1  16  -3     1966.98     1883.56     41.95 o 
   3  16  -3     3162.45     3184.04     85.55 o 
   4  16  -3     1406.40     1517.38     39.52 o 
   5  16  -3     8461.50     8573.89    178.08 o 
   6  16  -3     1306.97     1242.91     44.13 o 
   7  16  -3     2716.27     2709.15     75.31 o 
   8  16  -3      417.92      431.57     40.28 o 
   9  16  -3     3545.10     3351.43     95.32 o 
  10  16  -3     2261.32     2202.97     73.85 o 
  11  16  -3     3098.57     3106.20    114.36 o 
  12  16  -3      144.79      159.08     49.77 o 
   0  17  -3    23331.33    22405.88    696.49 o 
   1  17  -3     5285.03     5048.04    104.93 o 
   2  17  -3      466.17      583.74     21.16 o 
   3  17  -3      548.10      621.60     21.47 o 
   4  17  -3    14687.18    14503.14    301.18 o 
   5  17  -3     2577.56     2566.98     67.35 o 
   6  17  -3     1709.64     1657.45     54.50 o 
   7  17  -3      784.21      758.46     43.29 o 
   8  17  -3     3956.98     3850.08    113.24 o 
   9  17  -3      179.58      229.41     35.45 o 
  10  17  -3      210.44      253.44     38.85 o 
  11  17  -3      237.64      299.79     50.38 o 
  12  17  -3      683.49      719.47     55.75 o 
   1  18  -3      388.34      449.04     17.26 o 
   2  18  -3      687.47      691.75     23.90 o 
   3  18  -3     1631.55     1583.48     36.18 o 
   4  18  -3     6077.82     6255.88    127.64 o 
   5  18  -3     4220.78     4086.43    102.42 o 
   6  18  -3      255.36      243.51     26.57 o 
   7  18  -3      956.40     1006.45     41.81 o 
   8  18  -3     1074.43     1073.25     51.41 o 
   9  18  -3     1745.04     1752.85     60.21 o 
  10  18  -3     2833.58     2883.70     88.37 o 
  11  18  -3     2198.20     2276.14     93.88 o 
   0  19  -3     4229.65     4232.56    109.70 o 
   1  19  -3    22607.30    22059.38    410.32 o 
   2  19  -3     3429.28     3386.98     73.12 o 
   3  19  -3     3668.41     3531.22     78.29 o 
   4  19  -3      334.57      430.93     20.83 o 
   5  19  -3     4711.95     4608.12    105.80 o 
   6  19  -3     1022.18      984.47     41.07 o 
   7  19  -3     1178.92     1185.92     57.75 o 
   8  19  -3      703.08      761.49     47.66 o 
   9  19  -3      340.34      426.08     37.86 o 
  10  19  -3      102.04      120.48     41.30 o 
  11  19  -3     1066.56     1154.44     65.26 o 
   1  20  -3     3045.43     3213.25     64.46 o 
   2  20  -3    16280.88    16276.55    325.40 o 
   3  20  -3     1409.73     1432.24     41.09 o 
   4  20  -3     8959.50     8570.97    182.00 o 
   5  20  -3     3027.64     2876.27     75.42 o 
   6  20  -3     3977.56     3821.99     94.24 o 
   7  20  -3     2220.91     2288.42     78.79 o 
   8  20  -3      898.33      942.49     50.36 o 
   9  20  -3      502.82      527.40     39.75 o 
  10  20  -3     1731.05     1813.56     72.32 o 
  11  20  -3      587.86      546.70     55.48 o 
   0  21  -3     4489.95     4301.49    146.22 o 
   1  21  -3     4384.68     4367.66    104.96 o 
   2  21  -3     6791.81     6805.73    130.30 o 
   3  21  -3      331.35      351.37     20.00 o 
   4  21  -3     5150.71     5008.43    106.68 o 
   5  21  -3     2310.10     2222.23     60.81 o 
   6  21  -3     4394.65     4342.52    105.57 o 
   7  21  -3      717.86      754.03     45.90 o 
   8  21  -3     7883.59     7710.40    213.51 o 
   9  21  -3        2.61      -14.62     35.10 o 
  10  21  -3      296.86      305.44     45.46 o 
  11  21  -3       63.85       21.88     48.53 o 
   1  22  -3     3318.36     3253.58     76.36 o 
   2  22  -3    17141.90    16732.96    333.15 o 
   3  22  -3     5451.57     5256.98    108.26 o 
   4  22  -3     3260.77     3261.95     75.95 o 
   5  22  -3      976.68      994.93     43.34 o 
   6  22  -3      403.77      417.54     31.50 o 
   7  22  -3     2045.34     2125.44     70.97 o 
   8  22  -3       82.46      192.80     41.84 o 
   9  22  -3      745.33      777.19     44.84 o 
  10  22  -3       29.72       57.08     42.75 o 
  11  22  -3     1338.59     1327.30     71.41 o 
   0  23  -3     2002.01     2011.44     72.48 o 
   1  23  -3     7170.55     7337.30    149.75 o 
   2  23  -3     2543.39     2833.59     70.49 o 
   3  23  -3     1603.89     1601.31     43.52 o 
   4  23  -3     1214.38     1173.45     38.42 o 
   5  23  -3      876.62      845.09     35.97 o 
   6  23  -3     3785.91     3688.69     98.08 o 
   7  23  -3     2545.26     2525.56     90.96 o 
   8  23  -3     5076.47     5052.01    154.26 o 
   9  23  -3       40.39       36.17     36.72 o 
  10  23  -3      184.89      191.47     44.56 o 
  11  23  -3      152.61      156.26     49.87 o 
   1  24  -3      277.85      363.77     19.24 o 
   2  24  -3    19840.54    19714.00    429.72 o 
   3  24  -3      545.70      512.07     26.25 o 
   4  24  -3      606.85      605.17     30.25 o 
   5  24  -3     2390.35     2409.74     74.06 o 
   6  24  -3     3068.28     3195.76    109.89 o 
   7  24  -3      506.85      453.61     44.17 o 
   8  24  -3      289.33      302.63     44.96 o 
   9  24  -3      997.02     1050.43     51.44 o 
  10  24  -3     2319.76     2461.30     86.62 o 
  11  24  -3      705.20      792.14     59.25 o 
   0  25  -3      237.31      282.08     29.48 o 
   1  25  -3    11148.57    11165.71    225.67 o 
   2  25  -3       73.86      146.77     22.03 o 
   3  25  -3     1215.42     1133.80     38.67 o 
   4  25  -3     1427.85     1456.77     47.42 o 
   5  25  -3     4062.23     4175.06    106.38 o 
   6  25  -3      221.60      200.82     36.21 o 
   7  25  -3     1152.15     1246.72     62.16 o 
   8  25  -3     1335.13     1280.83     60.69 o 
   9  25  -3      322.82      337.33     40.21 o 
  10  25  -3      132.81      154.54     44.19 o 
  11  25  -3      681.11      629.15     57.34 o 
   1  26  -3     1965.74     1992.30     49.12 o 
   2  26  -3      650.77      665.79     25.78 o 
   3  26  -3     4005.35     3915.10    108.20 o 
   4  26  -3      652.35      631.56     33.09 o 
   5  26  -3     7469.76     7647.35    202.69 o 
   6  26  -3       93.02      137.46     36.38 o 
   7  26  -3     2514.95     2571.73     81.76 o 
   8  26  -3      177.04      129.68     43.63 o 
   9  26  -3     3855.13     3788.26    113.26 o 
  10  26  -3      268.60      308.50     46.49 o 
  11  26  -3     2586.12     2597.94    149.89 o 
   0  27  -3     4029.27     4075.97    111.41 o 
   1  27  -3    13380.75    12591.50    261.82 o 
   2  27  -3      358.52      405.62     23.86 o 
   3  27  -3      262.44      296.64     25.01 o 
   4  27  -3     3588.69     3510.25     88.17 o 
   5  27  -3     2409.74     2599.02     76.40 o 
   6  27  -3       65.96       54.69     35.72 o 
   7  27  -3      759.96      720.16     48.29 o 
   8  27  -3     1618.35     1642.08     72.55 o 
   9  27  -3      304.66      376.39     45.20 o 
  10  27  -3       40.50       85.96     49.32 o 
   1  28  -3     2905.86     3092.98     71.96 o 
   2  28  -3     8387.22     8009.97    173.59 o 
   3  28  -3     4381.46     4443.80    114.70 o 
   4  28  -3     1697.82     1580.15     64.86 o 
   5  28  -3     7767.46     7364.09    245.14 o 
   6  28  -3      909.00      958.29     51.97 o 
   7  28  -3     1164.73     1242.28     58.40 o 
   8  28  -3       72.05       92.27     45.27 o 
   9  28  -3      991.39      969.24     59.77 o 
  10  28  -3     1062.97     1037.84     63.01 o 
   0  29  -3      970.39     1011.08     54.29 o 
   1  29  -3     7188.07     6765.88    141.73 o 
   2  29  -3     1035.85     1051.19     40.57 o 
   3  29  -3     1865.06     1749.49     66.47 o 
   4  29  -3      542.37      603.23     36.92 o 
   5  29  -3     3992.91     4027.12    131.11 o 
   6  29  -3     1074.38     1101.78     63.46 o 
   7  29  -3     1604.29     1553.14     73.91 o 
   8  29  -3     1934.10     1901.27     91.75 o 
   9  29  -3      769.09      873.63     57.80 o 
  10  29  -3       65.85       81.27     47.05 o 
   1  30  -3      179.60      281.25     25.09 o 
   2  30  -3     6188.93     6126.98    136.82 o 
   3  30  -3      414.24      390.00     32.79 o 
   4  30  -3     3517.53     3386.48    100.62 o 
   5  30  -3      612.62      596.84     42.58 o 
   6  30  -3     1761.68     1802.85     87.23 o 
   7  30  -3       62.58       63.25     47.44 o 
   8  30  -3       67.41       91.61     52.84 o 
   9  30  -3      570.41      540.35     49.27 o 
  10  30  -3       69.37      149.35     52.36 o 
   0  31  -3     6132.79     6204.57    222.02 o 
   1  31  -3       11.57       50.73     24.17 o 
   2  31  -3      387.56      499.06     33.44 o 
   3  31  -3      420.24      417.82     36.89 o 
   4  31  -3     8991.61     8489.49    203.37 o 
   5  31  -3       31.72       40.06     37.06 o 
   6  31  -3     1309.84     1287.12     58.15 o 
   7  31  -3      769.33      672.85     52.99 o 
   8  31  -3     6181.36     6254.48    160.95 o 
   9  31  -3      897.26      874.61     55.03 o 
  10  31  -3       63.45       54.09     52.04 o 
   1  32  -3     3934.75     3700.70     94.76 o 
   2  32  -3     2939.31     2833.68     79.78 o 
   3  32  -3      139.37      204.78     33.02 o 
   4  32  -3     3942.66     3906.82    121.95 o 
   5  32  -3      128.95      144.85     39.17 o 
   6  32  -3      177.16      216.25     42.56 o 
   7  32  -3      150.84      166.83     46.50 o 
   8  32  -3      762.74      829.90     49.41 o 
   9  32  -3      327.21      327.01     48.58 o 
  10  32  -3      269.96      175.94     53.72 o 
   0  33  -3     2402.83     2286.61    113.91 o 
   1  33  -3     3120.71     3000.43     82.85 o 
   2  33  -3     3123.51     2999.09     86.37 o 
   3  33  -3     1083.45     1079.33     51.56 o 
   4  33  -3      897.55      888.15     50.05 o 
   5  33  -3     3050.28     2920.98     90.30 o 
   6  33  -3     2037.45     2127.60     82.38 o 
   7  33  -3      272.27      237.84     46.84 o 
   8  33  -3     3543.51     3468.01    101.77 o 
   9  33  -3      799.54      879.43     56.49 o 
  10  33  -3      433.12      420.10     55.86 o 
   1  34  -3       78.46      146.45     32.24 o 
   2  34  -3     2321.86     2360.96     69.64 o 
   3  34  -3      426.16      503.85     40.60 o 
   4  34  -3     2648.25     2474.92     90.17 o 
   5  34  -3      718.71      757.72     50.32 o 
   6  34  -3     3710.78     3795.35    116.60 o 
   7  34  -3      106.95      136.56     47.06 o 
   8  34  -3      202.57      156.11     45.93 o 
   9  34  -3     1307.04     1443.42     71.01 o 
   0  35  -3     1050.28      914.83     66.24 o 
   1  35  -3     7069.15     6611.32    175.15 o 
   2  35  -3      372.52      423.87     37.13 o 
   3  35  -3      819.91      744.60     48.87 o 
   4  35  -3      693.67      613.94     46.49 o 
   5  35  -3     2962.90     3052.51     99.98 o 
   6  35  -3      816.95      818.39     57.40 o 
   7  35  -3     1072.61     1046.89     62.62 o 
   8  35  -3      179.63      182.65     46.36 o 
   9  35  -3      637.99      705.87     56.26 o 
   1  36  -3     5272.49     5322.85    134.75 o 
   2  36  -3     1630.88     1650.25     60.23 o 
   3  36  -3      234.42      302.41     40.45 o 
   4  36  -3      618.55      638.74     48.07 o 
   5  36  -3     5099.41     5210.36    153.52 o 
   6  36  -3      997.32      991.37     59.41 o 
   7  36  -3     1700.91     1605.00     76.71 o 
   8  36  -3      146.21      201.00     47.44 o 
   9  36  -3     1903.68     2041.97     82.84 o 
   0  37  -3      830.67      854.71     64.28 o 
   1  37  -3     3135.60     3296.63     92.97 o 
   2  37  -3      476.20      498.19     40.36 o 
   3  37  -3        1.09       56.13     38.69 o 
   4  37  -3     1648.01     1630.24     70.14 o 
   5  37  -3     2218.46     2154.83     88.15 o 
   6  37  -3      101.25      115.03     47.81 o 
   7  37  -3      738.19      773.08     58.89 o 
   8  37  -3      547.76      620.65     53.42 o 
   9  37  -3      328.90      391.24     51.75 o 
   1  38  -3     1599.99     1711.84     67.72 o 
   2  38  -3     6296.68     6074.89    174.76 o 
   3  38  -3     2827.57     2637.54     93.23 o 
   4  38  -3      370.05      378.90     46.07 o 
   5  38  -3     1458.44     1501.81     67.49 o 
   6  38  -3     1784.48     1777.11     77.61 o 
   7  38  -3      377.77      378.90     54.66 o 
   8  38  -3      127.10       69.00     47.19 o 
   0  39  -3      706.34      751.94     64.20 o 
   1  39  -3     2683.70     2593.42     83.79 o 
   2  39  -3       43.62      174.84     40.79 o 
   3  39  -3     1423.12     1515.30     78.40 o 
   4  39  -3      202.69      241.64     45.37 o 
   5  39  -3      831.98      887.22     57.70 o 
   6  39  -3      113.50      144.82     49.65 o 
   7  39  -3     1750.95     1618.72     86.53 o 
   8  39  -3      909.73      867.84     57.92 o 
   1  40  -3     1717.21     1654.56     70.34 o 
   2  40  -3     2253.54     2264.34     85.47 o 
   3  40  -3     3187.02     3171.74    109.48 o 
   4  40  -3      601.37      610.00     51.14 o 
   5  40  -3       45.46       27.34     45.66 o 
   6  40  -3      288.10      283.80     52.48 o 
   7  40  -3      526.17      565.37     68.39 o 
   8  40  -3      157.80      171.59     53.53 o 
   0  41  -3      838.53      957.27     88.47 o 
   1  41  -3      818.84      822.82     52.73 o 
   2  41  -3      433.04      419.12     48.68 o 
   3  41  -3      429.11      396.65     48.06 o 
   4  41  -3     2641.42     2614.39     90.15 o 
   5  41  -3      605.40      625.44     56.56 o 
   6  41  -3      434.26      433.48     55.44 o 
   7  41  -3     1657.96     1509.03    104.05 o 
   8  41  -3     1678.40     1583.47     84.10 o 
   1  42  -3     1856.22     1947.65     88.75 o 
   2  42  -3      262.55      244.29     46.24 o 
   3  42  -3     1730.97     1729.03     76.42 o 
   4  42  -3     1460.70     1438.28     66.17 o 
   5  42  -3       94.27       73.94     48.65 o 
   6  42  -3      395.21      377.85     61.70 o 
   7  42  -3      324.66      394.83     56.37 o 
   0  43  -3     2624.10     2418.27    137.19 o 
   1  43  -3      741.48      778.88     60.02 o 
   2  43  -3     1013.91     1036.23     77.00 o 
   3  43  -3     1731.36     1756.90     80.78 o 
   4  43  -3     1043.91     1033.64     70.00 o 
   5  43  -3     1632.10     1674.13     87.71 o 
   6  43  -3      642.60      670.54     68.66 o 
   7  43  -3      814.12      934.97     65.04 o 
   1  44  -3      533.12      511.65     57.80 o 
   2  44  -3      782.36      783.83     62.70 o 
   3  44  -3       13.79       72.24     53.33 o 
   4  44  -3     1283.55     1317.59     76.09 o 
   5  44  -3      304.89      312.61     60.58 o 
   6  44  -3      993.57      998.01     92.08 o 
   7  44  -3      252.45      230.68     55.85 o 
   0  45  -3     4244.49     4079.85    202.38 o 
   1  45  -3      282.14      358.98     56.66 o 
   2  45  -3     1070.39     1054.89     69.77 o 
   3  45  -3      146.39      160.59     55.44 o 
   4  45  -3     1380.06     1429.71     79.87 o 
   5  45  -3       35.89       48.18     57.55 o 
   6  45  -3      784.42      760.58     85.04 o 
   1  46  -3     1852.37     1834.67     91.70 o 
   2  46  -3      223.11      245.00     57.26 o 
   3  46  -3     1428.61     1414.51     80.58 o 
   4  46  -3      306.14      351.70     60.08 o 
   5  46  -3      417.58      421.34     66.22 o 
   6  46  -3      379.33      342.64     77.15 o 
   0  47  -3      252.06      297.38     82.47 o 
   1  47  -3      828.26      925.52     68.78 o 
   2  47  -3      132.15      125.34     55.75 o 
   3  47  -3      249.14      196.13     59.15 o 
   4  47  -3      779.44      853.42     71.52 o 
   5  47  -3       52.62       27.15     72.17 o 
   6  47  -3       61.93       76.20     75.14 o 
   1  48  -3      869.88      896.61     69.76 o 
   2  48  -3      687.27      716.06     67.37 o 
   3  48  -3      712.05      745.66     67.35 o 
   4  48  -3       12.21       40.04     59.55 o 
   5  48  -3       44.78       33.24     73.91 o 
   0  49  -3        8.47        2.40     80.34 o 
   1  49  -3      568.39      658.25     65.88 o 
   2  49  -3       37.59       13.24     58.50 o 
   3  49  -3      783.49      768.87     71.64 o 
   4  49  -3      428.12      481.54     67.06 o 
   5  49  -3      194.86      202.16     77.57 o 
   1  50  -3      969.36     1040.91     75.28 o 
   2  50  -3      518.21      575.33     67.47 o 
   3  50  -3     1180.93     1203.94     78.78 o 
   4  50  -3      196.88      258.83     80.28 o 
   0  51  -3      884.74      831.46    105.24 o 
   1  51  -3       30.86       66.58     61.10 o 
   2  51  -3      486.52      581.37     69.22 o 
   3  51  -3      567.25      576.12     70.33 o 
   4  51  -3      926.56      977.58     93.04 o 
   1  52  -3      265.61      298.30     65.88 o 
   2  52  -3      798.86      877.56     75.64 o 
   3  52  -3      186.88      252.52     68.10 o 
   0  53  -3     2352.78     2339.28    158.34 o 
   1  53  -3      592.51      591.10     73.28 o 
   2  53  -3      674.79      659.18     74.33 o 
   0   0  -2    11425.04    12360.34    515.46 o 
   2   0  -2    30255.90    30231.40   1097.96 o 
   4   0  -2    26595.29    27208.48   1004.35 o 
   6   0  -2     1385.72     1321.48     46.54 o 
   8   0  -2    28361.76    28673.96   1222.25 o 
  10   0  -2      725.77      826.15     81.01 o 
  12   0  -2     3818.36     4093.32    142.01 o 
   2   1  -2    21033.69    21984.48    522.37 o 
   3   1  -2     3081.69     3383.41    136.70 o 
   4   1  -2     7178.95     7303.40    174.55 o 
   5   1  -2      706.51      731.44     27.80 o 
   6   1  -2     4003.16     3982.80     74.49 o 
   7   1  -2     2195.40     2214.97     52.20 o 
   8   1  -2      335.36      438.45     41.75 o 
   9   1  -2      118.74       72.30     39.71 o 
  10   1  -2     1731.31     1675.26     80.30 o 
  11   1  -2      143.59      163.75     76.77 o 
  12   1  -2     1270.95     1325.62     47.30 o 
   0   2  -2    11916.07    12584.86    318.91 o 
   1   2  -2    59406.87    62391.03   1702.61 o 
   2   2  -2     7403.32     8051.53    156.10 o 
   3   2  -2    12443.40    13159.46    310.34 o 
   4   2  -2    13180.21    13620.47    339.82 o 
   5   2  -2     9986.90     9694.05    230.15 o 
   6   2  -2     1617.40     1530.91     34.49 o 
   7   2  -2     2264.77     2205.36     53.32 o 
   8   2  -2     3248.98     3152.05     89.84 o 
   9   2  -2     1874.36     1762.68     79.04 o 
  10   2  -2      137.21      135.87     45.74 o 
  11   2  -2      981.16     1018.20     96.41 o 
  12   2  -2     1203.46     1091.62     41.00 o 
   1   3  -2    12637.91    13344.46    324.86 o 
   2   3  -2    51894.13    53493.62   1093.71 o 
   3   3  -2    13778.27    14107.09    315.94 o 
   4   3  -2     7550.92     7606.58    174.63 o 
   5   3  -2     1446.16     1420.77     35.97 o 
   6   3  -2     3329.92     3136.74     64.34 o 
   7   3  -2      506.27      478.42     26.80 o 
   8   3  -2       69.24       45.19     26.97 o 
   9   3  -2     1802.48     1835.87     78.55 o 
  10   3  -2      932.27      956.99     60.47 o 
  11   3  -2     1268.76     1277.82     91.93 o 
  12   3  -2     1134.52      913.49     36.65 o 
   0   4  -2      465.56      638.24     20.36 o 
   1   4  -2     8470.75     8560.67    163.90 o 
   2   4  -2     2435.24     2300.48     48.93 o 
   3   4  -2    10242.18    10532.59    207.41 o 
   4   4  -2      438.63      294.18     16.11 o 
   5   4  -2     6371.94     6534.44    137.79 o 
   6   4  -2      368.19      372.21     15.18 o 
   7   4  -2     5791.36     6005.59    132.19 o 
   8   4  -2     1106.04     1063.81     44.62 o 
   9   4  -2     2236.00     2326.69     88.94 o 
  10   4  -2      201.37      201.87     45.80 o 
  11   4  -2      123.63      118.84     45.05 o 
  12   4  -2      909.21      878.22     36.07 o 
   1   5  -2    10662.25    11470.07    251.58 o 
   2   5  -2    13158.08    14089.59    282.76 o 
   3   5  -2    18485.69    18831.81    408.28 o 
   4   5  -2     2098.18     2306.84     58.38 o 
   5   5  -2    48491.70    48607.57    997.43 o 
   6   5  -2      984.82      914.75     28.06 o 
   7   5  -2    12657.01    12558.18    286.59 o 
   8   5  -2       20.68      -13.74     25.96 o 
   9   5  -2    10041.08    10333.24    306.76 o 
  10   5  -2      712.64      707.38     56.32 o 
  11   5  -2     5412.67     5378.30    192.59 o 
  12   5  -2      268.58      239.37     31.95 o 
   0   6  -2    14024.86    15708.06    405.63 o 
   1   6  -2    23482.35    25131.71    457.50 o 
   2   6  -2     5304.40     5425.22    116.79 o 
   3   6  -2     1120.51     1066.81     34.08 o 
   4   6  -2    14675.40    15481.56    345.09 o 
   5   6  -2      250.18      149.13     16.43 o 
   6   6  -2     1291.07     1209.85     33.58 o 
   7   6  -2     7453.50     7513.00    165.21 o 
   8   6  -2      803.64      887.24     38.35 o 
   9   6  -2     2389.63     2316.03     74.86 o 
  10   6  -2       57.98      122.18     47.37 o 
  11   6  -2      115.68      166.23     56.18 o 
  12   6  -2      549.81      528.54     38.85 o 
   1   7  -2    10159.10    10966.03    217.01 o 
   2   7  -2    70820.09    71897.97   1490.20 o 
   4   7  -2     4973.74     5166.67    124.60 o 
   5   7  -2     3560.22     3577.71     85.15 o 
   6   7  -2    10008.48     9660.99    226.12 o 
   7   7  -2     2058.72     2245.99     61.27 o 
   8   7  -2      731.64      697.89     37.87 o 
   9   7  -2     1980.86     2000.76     69.05 o 
  10   7  -2     3090.01     2996.89    106.59 o 
  11   7  -2     2589.02     2483.60    101.82 o 
  12   7  -2       74.40       55.90     30.55 o 
   0   8  -2    15204.07    15984.59    419.46 o 
   1   8  -2    18645.57    19269.40    400.66 o 
   3   8  -2      345.61      486.36     21.78 o 
   4   8  -2    12442.91    12605.06    289.18 o 
   5   8  -2     8496.02     8409.30    231.77 o 
   6   8  -2     5290.59     5234.45    101.93 o 
   7   8  -2      346.75      374.36     24.99 o 
   8   8  -2     4597.31     4668.68    132.51 o 
   9   8  -2      425.42      393.47     35.61 o 
  10   8  -2      422.56      436.82     42.39 o 
  11   8  -2      279.04      300.72     48.60 o 
  12   8  -2     1079.63     1079.65     52.45 o 
   1   9  -2     9758.43     9293.98    189.96 o 
   2   9  -2    13070.61    13342.88    271.18 o 
   3   9  -2    18702.62    19066.22    446.05 o 
   4   9  -2     7151.35     6987.28    159.47 o 
   5   9  -2     1636.58     1609.25     51.01 o 
   6   9  -2     5029.52     4822.94     98.48 o 
   7   9  -2     2030.50     1930.01     55.69 o 
   8   9  -2     2884.32     2955.84     90.26 o 
   9   9  -2     1226.04     1294.10     51.61 o 
  10   9  -2     3453.60     3588.62    112.42 o 
  11   9  -2      762.82      748.94     56.78 o 
  12   9  -2      236.36      291.94     35.95 o 
   0  10  -2     6058.58     6374.04    167.69 o 
   1  10  -2    18194.55    19323.34    370.58 o 
   2  10  -2     6710.00     6823.64    146.54 o 
   3  10  -2     3102.80     3280.05     66.07 o 
   4  10  -2    17168.51    17487.48    395.19 o 
   5  10  -2     2847.71     2696.83     67.55 o 
   6  10  -2     8674.93     8619.02    218.35 o 
   7  10  -2     3362.76     3228.32     83.74 o 
   8  10  -2    16034.65    15860.52    411.90 o 
   9  10  -2      580.00      569.52     33.42 o 
  10  10  -2      123.04      197.74     40.15 o 
  11  10  -2      727.19      700.58     55.12 o 
  12  10  -2     5617.31     5485.54    195.70 o 
   1  11  -2     8133.77     8434.87    156.07 o 
   2  11  -2      157.27      202.25     11.49 o 
   4  11  -2    10105.36    10482.58    242.42 o 
   5  11  -2      614.88      692.77     24.41 o 
   6  11  -2     4498.26     4639.73     97.40 o 
   7  11  -2     5569.23     5597.55    145.51 o 
   8  11  -2       31.72       68.24     28.84 o 
   9  11  -2      260.86      272.93     28.68 o 
  10  11  -2     3863.87     3839.80    107.68 o 
  11  11  -2      734.90      744.09     44.98 o 
  12  11  -2      424.66      516.97     49.82 o 
   0  12  -2    13758.16    13809.71    370.96 o 
   1  12  -2    28374.14    27911.98    566.96 o 
   2  12  -2     7338.80     7353.95    146.15 o 
   3  12  -2    11426.73    11349.90    221.16 o 
   4  12  -2     5514.52     5738.50    129.06 o 
   5  12  -2    18224.27    18578.27    403.61 o 
   6  12  -2     1965.65     1868.06     46.04 o 
   7  12  -2     3587.19     3532.26    103.70 o 
   8  12  -2     2657.45     2567.86     67.18 o 
   9  12  -2     2303.70     2301.69     67.95 o 
  10  12  -2      103.03      153.75     32.89 o 
  11  12  -2     1233.54     1228.37     64.45 o 
  12  12  -2      373.21      418.01     46.63 o 
   1  13  -2     1501.86     1537.23     32.03 o 
   2  13  -2    15204.52    15326.33    302.10 o 
   3  13  -2     3378.02     3764.77    219.47 o 
   4  13  -2     9708.62     9643.33    216.31 o 
   5  13  -2     4109.42     4082.93     90.96 o 
   6  13  -2      214.30      239.18     18.57 o 
   7  13  -2     1986.01     1943.68     62.02 o 
   8  13  -2      876.26      865.41     34.89 o 
   9  13  -2     1664.86     1818.21     58.84 o 
  10  13  -2      780.76      843.96     43.01 o 
  11  13  -2     1444.15     1445.26     64.90 o 
  12  13  -2     1522.27     1399.12     71.67 o 
   0  14  -2    74737.93    73733.71   2271.49 o 
   1  14  -2     9816.32     9924.21    187.53 o 
   2  14  -2     2256.91     2365.50     57.33 o 
   3  14  -2     2688.78     2768.93     63.56 o 
   4  14  -2    24230.25    24040.28    528.64 o 
   5  14  -2     3947.77     4035.51     90.87 o 
   6  14  -2     1720.33     1635.05     44.08 o 
   7  14  -2     4267.67     4390.31    107.89 o 
   8  14  -2     2867.82     2934.44     81.20 o 
   9  14  -2      795.82      845.00     38.88 o 
  10  14  -2      155.66      145.30     33.57 o 
  11  14  -2       72.39      106.90     36.48 o 
  12  14  -2     3560.30     3542.82    141.50 o 
   1  15  -2     1856.99     2077.66     50.54 o 
   2  15  -2    19191.46    19818.13    419.98 o 
   3  15  -2     2625.28     2729.48     60.78 o 
   4  15  -2      747.78      780.93     25.25 o 
   5  15  -2     9269.06     9295.81    221.32 o 
   6  15  -2     5456.98     5462.13    104.34 o 
   7  15  -2     1820.97     1917.23     60.13 o 
   8  15  -2     1801.86     1634.92     53.64 o 
   9  15  -2     4377.08     4326.09    112.58 o 
  10  15  -2     1477.50     1486.29     57.40 o 
  11  15  -2     4359.84     4427.04    136.34 o 
  12  15  -2      496.97      402.44     83.51 o 
   0  16  -2     9004.91     9032.49    280.04 o 
   1  16  -2      536.40      549.21     22.94 o 
   2  16  -2      980.84     1129.18     32.89 o 
   3  16  -2     4180.04     4018.07     83.29 o 
   4  16  -2     5828.68     6089.61    120.45 o 
   5  16  -2      657.84      672.74     19.68 o 
   6  16  -2      376.06      416.75     22.84 o 
   7  16  -2     8699.96     8693.66    210.29 o 
   8  16  -2     1547.80     1610.78     48.08 o 
   9  16  -2     4230.71     4507.26    117.06 o 
  10  16  -2       10.00       29.35     33.21 o 
  11  16  -2      486.57      523.78     39.67 o 
  12  16  -2      796.68      796.53     86.33 o 
   1  17  -2    10381.97    10347.16    209.50 o 
   2  17  -2    28247.81    28258.84    557.62 o 
   3  17  -2    14816.99    14612.10    324.74 o 
   4  17  -2     2186.91     2331.56     47.31 o 
   5  17  -2      386.66      365.81     18.17 o 
   6  17  -2     9577.09     9375.82    189.37 o 
   7  17  -2      503.91      495.49     29.99 o 
   8  17  -2        3.76       30.68     24.87 o 
   9  17  -2      530.45      555.04     33.86 o 
  10  17  -2     2050.51     2102.31     68.28 o 
  11  17  -2     1095.30     1040.80     48.50 o 
  12  17  -2      298.19      366.41     80.64 o 
   0  18  -2    11199.60    11662.87    337.77 o 
   1  18  -2     8104.59     8187.24    179.19 o 
   2  18  -2      146.44      155.84     15.98 o 
   3  18  -2      474.07      553.51     29.11 o 
   4  18  -2     1427.50     1480.40     42.54 o 
   5  18  -2      997.66     1041.03     27.71 o 
   6  18  -2     1013.39     1023.55     35.37 o 
   7  18  -2     1959.80     2030.57     61.23 o 
   8  18  -2      600.21      589.48     36.22 o 
   9  18  -2     1511.54     1373.11     47.57 o 
  10  18  -2       39.19       68.59     32.14 o 
  11  18  -2      151.47      102.75     33.86 o 
  12  18  -2        1.78       77.25     82.49 o 
   1  19  -2    20912.05    21458.18    452.10 o 
   2  19  -2      205.18      195.80     15.32 o 
   3  19  -2    20476.40    20354.27    426.58 o 
   4  19  -2     4300.39     4223.80     89.95 o 
   5  19  -2     4610.71     4550.40     82.25 o 
   6  19  -2     1674.19     1712.26     50.61 o 
   7  19  -2     3562.08     3876.01     99.94 o 
   8  19  -2      325.98      353.82     33.55 o 
   9  19  -2     1010.22     1029.70     39.98 o 
  10  19  -2      879.63      994.40     44.22 o 
  11  19  -2      447.02      450.36     38.82 o 
  12  19  -2      566.65      543.37     82.44 o 
   0  20  -2      129.59      252.45     24.49 o 
   1  20  -2     3954.98     3934.58     83.98 o 
   2  20  -2     2971.54     2961.08     65.76 o 
   3  20  -2      932.73      865.97     30.00 o 
   4  20  -2     1701.30     1679.69     36.58 o 
   5  20  -2     2344.71     2216.22     56.31 o 
   6  20  -2     3987.87     3913.77     96.34 o 
   7  20  -2     3568.65     3593.59    104.67 o 
   8  20  -2     4434.31     4488.60    119.20 o 
   9  20  -2     1753.85     1716.15     52.30 o 
  10  20  -2      221.54      256.91     37.23 o 
  11  20  -2      512.62      464.30     34.01 o 
   1  21  -2     1400.59     1370.32     32.33 o 
   2  21  -2     2009.81     1986.84     57.77 o 
   3  21  -2      395.52      397.68     18.86 o 
   4  21  -2     4812.50     4839.42     94.84 o 
   5  21  -2     1917.63     1905.26     51.88 o 
   6  21  -2    11170.93    10935.20    251.14 o 
   7  21  -2      422.54      432.34     32.34 o 
   8  21  -2      541.79      489.97     36.82 o 
   9  21  -2      205.40      257.52     32.93 o 
  10  21  -2     4770.15     4825.84    131.01 o 
  11  21  -2      351.78      335.54     32.15 o 
   0  22  -2    17695.77    17403.41    516.25 o 
   1  22  -2     5630.14     5087.92    142.23 o 
   2  22  -2     4052.24     4104.08     91.82 o 
   3  22  -2    10226.58    10189.61    206.66 o 
   4  22  -2     6074.77     6095.32    130.03 o 
   5  22  -2     6814.00     6590.61    153.72 o 
   6  22  -2     5316.79     5211.74    122.93 o 
   7  22  -2     3787.35     3642.76    100.92 o 
   8  22  -2     1217.46     1230.61     49.68 o 
   9  22  -2     1705.89     1619.70     57.06 o 
  10  22  -2      376.48      379.94     39.14 o 
  11  22  -2      406.51      423.56     32.94 o 
   1  23  -2      593.90      552.63     19.84 o 
   2  23  -2     7362.38     7365.31    138.66 o 
   3  23  -2     5537.30     5382.82    110.68 o 
   4  23  -2     4176.80     4193.73     86.92 o 
   5  23  -2      226.77      214.72     21.29 o 
   6  23  -2     2761.10     2929.45     76.28 o 
   7  23  -2      208.10      225.54     30.85 o 
   8  23  -2      123.51      146.06     33.23 o 
   9  23  -2       67.83       71.92     35.29 o 
  10  23  -2     1579.80     1634.49     64.05 o 
  11  23  -2      104.44       80.79     29.59 o 
   0  24  -2    46624.75    44253.44   1362.19 o 
   1  24  -2     2663.21     2612.96     60.82 o 
   2  24  -2      522.97      498.71     23.65 o 
   3  24  -2     2279.87     2271.73     51.87 o 
   4  24  -2    12064.11    11500.89    232.24 o 
   5  24  -2      816.03      804.51     33.05 o 
   6  24  -2     2014.12     2021.72     60.90 o 
   7  24  -2     4141.06     4204.22    109.11 o 
   8  24  -2     2769.75     2773.74     79.17 o 
   9  24  -2     1355.95     1420.36     63.19 o 
  10  24  -2      603.40      643.25     43.79 o 
  11  24  -2      670.96      675.83     43.06 o 
   1  25  -2      595.45      615.26     24.90 o 
   2  25  -2      934.42      922.69     27.31 o 
   3  25  -2     3011.45     2852.14     61.94 o 
   4  25  -2      535.20      574.97     27.69 o 
   5  25  -2     3621.12     3615.91     92.64 o 
   6  25  -2      415.94      393.16     29.84 o 
   7  25  -2      280.14      307.44     35.31 o 
   8  25  -2      550.10      523.84     38.30 o 
   9  25  -2     3013.22     3064.55    109.82 o 
  10  25  -2     1866.09     1921.54     62.40 o 
  11  25  -2     1319.83     1375.34     56.61 o 
   0  26  -2      644.19      666.04     34.28 o 
   1  26  -2     2221.07     2215.89     54.93 o 
   2  26  -2       62.20       95.30     18.23 o 
   3  26  -2     8450.98     8232.12    151.26 o 
   4  26  -2      529.98      561.61     25.58 o 
   5  26  -2     1951.09     2111.82     61.34 o 
   6  26  -2      207.68      260.13     32.97 o 
   7  26  -2    10136.33    10386.63    258.57 o 
   8  26  -2      602.70      609.13     43.03 o 
   9  26  -2     5957.13     6073.79    190.94 o 
  10  26  -2      485.38      457.26     35.03 o 
  11  26  -2     1101.38     1127.31     70.93 o 
   1  27  -2     4322.60     4230.22    101.13 o 
   2  27  -2     8241.01     8095.43    164.60 o 
   3  27  -2    10898.02    10455.79    220.12 o 
   4  27  -2     1077.77      991.28     33.71 o 
   5  27  -2     1876.65     1834.91     57.05 o 
   6  27  -2     5975.42     5865.91    161.53 o 
   7  27  -2     2299.55     2415.05     83.43 o 
   8  27  -2       93.87       86.48     37.13 o 
   9  27  -2     2515.58     2561.93     90.37 o 
  10  27  -2      154.48      171.95     32.86 o 
  11  27  -2     1113.36     1011.35     65.46 o 
   0  28  -2    11796.62    11244.65    291.71 o 
   1  28  -2     3869.47     3514.27     71.59 o 
   2  28  -2     1265.79     1173.22     34.96 o 
   3  28  -2      669.61      782.69     56.54 o 
   4  28  -2     2556.41     2543.18     61.19 o 
   5  28  -2     2210.74     2210.25     56.28 o 
   6  28  -2      562.19      568.05     35.48 o 
   7  28  -2     2260.00     2212.82     68.82 o 
   8  28  -2     1302.94     1423.96     57.81 o 
   9  28  -2      607.89      663.22     48.49 o 
  10  28  -2       39.06       62.85     31.96 o 
  11  28  -2      225.58      302.24     59.03 o 
   1  29  -2     7958.16     7778.50    156.46 o 
   2  29  -2     5398.13     5357.24    113.03 o 
   3  29  -2    12479.53    12049.08    264.29 o 
   4  29  -2     5716.45     5392.61    124.04 o 
   5  29  -2     2508.83     2596.66     71.47 o 
   6  29  -2     5582.84     5399.12    135.73 o 
   7  29  -2      990.92     1094.41     49.50 o 
   8  29  -2      384.18      379.83     42.22 o 
   9  29  -2      730.65      739.50     51.18 o 
  10  29  -2     1587.51     1522.33     52.79 o 
   0  30  -2     3056.49     2957.68     94.11 o 
   1  30  -2     1677.82     1744.36     42.79 o 
   2  30  -2      302.29      323.42     25.24 o 
   3  30  -2      750.00      787.77     35.65 o 
   4  30  -2     2103.56     2095.17     69.34 o 
   5  30  -2     1631.14     1530.92     51.01 o 
   6  30  -2      982.12     1039.34     45.63 o 
   7  30  -2       54.85       76.92     33.79 o 
   8  30  -2     1523.63     1515.61     70.49 o 
   9  30  -2      423.11      418.80     46.20 o 
  10  30  -2      363.19      414.66     40.10 o 
   1  31  -2      507.06      514.61     25.83 o 
   2  31  -2     5471.29     5485.97    112.83 o 
   3  31  -2      284.40      285.11     29.91 o 
   4  31  -2     2389.14     2263.45     69.23 o 
   5  31  -2      813.37      758.09     44.06 o 
   6  31  -2     6490.67     6479.12    159.13 o 
   7  31  -2      774.43      798.87     44.51 o 
   8  31  -2      217.59      266.47     42.67 o 
   9  31  -2      365.53      363.27     45.40 o 
  10  31  -2     3841.39     4001.42    108.31 o 
   0  32  -2    14215.56    13403.28    373.77 o 
   1  32  -2      172.00      179.35     24.05 o 
   2  32  -2     1035.39     1101.73     41.10 o 
   3  32  -2     3051.68     2953.07     85.45 o 
   4  32  -2      795.25      796.74     44.32 o 
   5  32  -2      358.38      371.71     33.74 o 
   6  32  -2     3732.22     3814.71     98.61 o 
   7  32  -2     1132.31     1185.26     52.05 o 
   8  32  -2      666.06      704.30     49.21 o 
   9  32  -2      860.77      867.03     52.45 o 
  10  32  -2      605.75      516.52     36.74 o 
   1  33  -2     3228.63     2912.98     70.42 o 
   2  33  -2     4392.81     4479.26     95.50 o 
   3  33  -2     5453.87     5438.34    172.09 o 
   4  33  -2     3160.20     3107.16     99.95 o 
   5  33  -2     1452.18     1509.61     53.04 o 
   6  33  -2      411.78      426.24     37.14 o 
   7  33  -2     2804.61     2704.18     81.60 o 
   8  33  -2      189.46      213.90     43.25 o 
   9  33  -2      465.50      462.49     51.32 o 
  10  33  -2      176.20      225.96     40.91 o 
   0  34  -2    11373.90    10990.81    356.96 o 
   1  34  -2     1867.49     1740.61     57.93 o 
   2  34  -2     1715.35     1786.63     57.94 o 
   3  34  -2     4144.76     4095.26    128.40 o 
   4  34  -2     4080.20     3994.08    120.20 o 
   5  34  -2     2194.12     2281.56     72.48 o 
   6  34  -2     1058.54     1064.52     48.69 o 
   7  34  -2     2253.62     2373.56     79.36 o 
   8  34  -2      298.20      325.20     45.01 o 
   9  34  -2     1535.90     1638.46     87.41 o 
  10  34  -2      852.52      810.96     49.37 o 
   1  35  -2     1678.47     1676.67     55.62 o 
   2  35  -2     5918.88     5568.13    154.79 o 
   3  35  -2     1595.63     1530.72     61.86 o 
   4  35  -2      663.50      638.91     45.39 o 
   5  35  -2      775.99      824.21     41.98 o 
   6  35  -2      280.96      320.74     38.08 o 
   7  35  -2      539.81      628.84     48.55 o 
   8  35  -2       52.17      -12.95     43.23 o 
   9  35  -2     1301.73     1481.32     80.46 o 
   0  36  -2     1750.87     1651.64     75.17 o 
   1  36  -2     1999.88     1956.71     66.83 o 
   2  36  -2      377.57      564.95     41.87 o 
   3  36  -2     3382.03     3100.96    109.21 o 
   4  36  -2     1859.80     1902.62     74.86 o 
   5  36  -2       22.19       47.93     34.15 o 
   6  36  -2       48.88       50.83     36.52 o 
   7  36  -2     4146.48     4144.66    128.13 o 
   8  36  -2      565.32      536.79     53.76 o 
   9  36  -2     1575.53     1653.73     66.23 o 
   1  37  -2     1032.27      967.08     54.65 o 
   2  37  -2     1644.22     1638.62     66.18 o 
   3  37  -2     4011.92     3840.67    117.92 o 
   4  37  -2       72.35      133.44     40.27 o 
   5  37  -2      850.70      857.74     44.52 o 
   6  37  -2      667.07      663.62     44.84 o 
   7  37  -2      399.49      405.91     46.12 o 
   8  37  -2       12.79       25.60     46.81 o 
   9  37  -2     1046.86      965.07     52.41 o 
   0  38  -2     5630.74     5731.56    232.44 o 
   1  38  -2     1967.89     2025.68     72.34 o 
   2  38  -2      260.95      258.43     40.27 o 
   3  38  -2      400.23      472.75     44.83 o 
   4  38  -2     5573.83     5295.64    154.66 o 
   5  38  -2     1363.47     1358.56     55.46 o 
   6  38  -2      194.86      229.47     38.59 o 
   7  38  -2      322.82      314.05     48.67 o 
   8  38  -2     1020.58     1097.65     63.28 o 
   9  38  -2       53.37       84.07     38.79 o 
   1  39  -2     2801.87     2687.21     84.50 o 
   2  39  -2      136.75      164.00     41.24 o 
   3  39  -2     3092.34     3092.34    108.94 o 
   4  39  -2      892.57      835.23     55.06 o 
   5  39  -2       37.14       84.59     36.21 o 
   6  39  -2     2002.55     2056.48     76.60 o 
   7  39  -2      420.23      480.58     51.64 o 
   8  39  -2       64.11      115.59     48.46 o 
   0  40  -2     1957.43     1801.66    120.23 o 
   1  40  -2     3818.83     3852.08    131.48 o 
   2  40  -2     1031.23      905.82     62.51 o 
   3  40  -2      181.34      227.80     43.10 o 
   4  40  -2     1070.89     1001.50     59.15 o 
   5  40  -2      900.37      837.01     49.92 o 
   6  40  -2      315.85      366.65     49.07 o 
   7  40  -2       92.49      139.90     47.93 o 
   8  40  -2      793.55      828.93     59.60 o 
   1  41  -2     2359.98     2343.00    101.69 o 
   2  41  -2      410.86      494.41     51.80 o 
   3  41  -2      372.14      420.22     54.48 o 
   4  41  -2      721.07      750.12     60.41 o 
   5  41  -2     1633.73     1564.01     69.26 o 
   6  41  -2     2785.22     2771.06    104.03 o 
   7  41  -2      734.18      786.66     57.92 o 
   8  41  -2      364.48      364.14     58.65 o 
   0  42  -2     1443.31     1266.62    106.96 o 
   1  42  -2      722.63      719.68     57.45 o 
   2  42  -2      389.78      371.93     52.97 o 
   3  42  -2      890.95      865.88     62.29 o 
   4  42  -2      148.18      124.08     52.15 o 
   5  42  -2      640.61      700.81     49.99 o 
   6  42  -2     1249.87     1368.08     72.17 o 
   7  42  -2      342.68      381.69     53.51 o 
   8  42  -2      633.06      586.05     61.78 o 
   1  43  -2     2526.24     2489.88    104.68 o 
   2  43  -2     2340.50     2325.16    103.16 o 
   3  43  -2     1320.55     1309.97     72.81 o 
   4  43  -2     1640.00     1549.86     81.60 o 
   5  43  -2     1458.27     1430.41     64.79 o 
   6  43  -2      137.43      170.34     50.18 o 
   7  43  -2     1228.42     1292.34     70.26 o 
   0  44  -2     4138.85     4081.76    215.61 o 
   1  44  -2       57.70      119.83     50.69 o 
   2  44  -2     1171.79     1110.64     68.15 o 
   3  44  -2      446.14      460.59     57.24 o 
   4  44  -2      706.07      708.49     63.26 o 
   5  44  -2      319.56      321.94     51.17 o 
   6  44  -2     1043.18     1064.18     66.87 o 
   7  44  -2      815.58      712.68     59.52 o 
   1  45  -2      298.88      293.92     53.50 o 
   2  45  -2     3072.22     3048.32    120.61 o 
   3  45  -2      349.61      350.93     57.72 o 
   4  45  -2      805.18      829.39     68.59 o 
   5  45  -2      357.67      323.62     52.39 o 
   6  45  -2      242.23      287.70     53.19 o 
   7  45  -2      394.22      466.19     55.65 o 
   0  46  -2      204.46      279.38     77.16 o 
   1  46  -2      296.70      311.30     55.79 o 
   2  46  -2      259.40      316.01     55.52 o 
   3  46  -2     1310.38     1252.79     74.60 o 
   4  46  -2     1874.52     1872.39     89.56 o 
   5  46  -2      111.16      189.96     51.71 o 
   6  46  -2      440.36      477.25     56.37 o 
   1  47  -2      184.21      253.30     56.43 o 
   2  47  -2      875.81      931.25     67.13 o 
   3  47  -2      398.29      394.64     61.74 o 
   4  47  -2        4.95      129.05     68.32 o 
   5  47  -2     1173.36     1177.99     69.75 o 
   6  47  -2      362.45      349.72     55.62 o 
   0  48  -2     2032.70     2007.84    128.20 o 
   1  48  -2     2803.40     2710.19    117.91 o 
   2  48  -2       79.79      121.89     57.22 o 
   3  48  -2      815.57      807.54     69.82 o 
   4  48  -2     1762.26     1882.93    109.91 o 
   5  48  -2     1691.20     1609.03     83.80 o 
   6  48  -2      147.79      121.51     53.26 o 
   1  49  -2     1150.65     1174.79    110.09 o 
   2  49  -2      432.43      418.99     62.60 o 
   3  49  -2      604.26      673.73     69.06 o 
   4  49  -2      115.29      112.96     52.58 o 
   5  49  -2       67.22      141.65     53.71 o 
   0  50  -2      407.32      390.60     87.78 o 
   1  50  -2     1878.61     1922.98     94.46 o 
   2  50  -2       96.54       97.92     61.83 o 
   3  50  -2      227.43      249.12     73.39 o 
   4  50  -2      178.29      119.23     71.81 o 
   5  50  -2      898.63      959.90     70.05 o 
   1  51  -2      324.37      419.30     73.67 o 
   2  51  -2       70.41       32.44     61.21 o 
   3  51  -2       37.29       15.41     70.99 o 
   4  51  -2      264.13      190.52     55.20 o 
   0  52  -2      187.43      115.65     87.68 o 
   1  52  -2       19.92       49.95     60.14 o 
   2  52  -2      968.27     1113.52     91.43 o 
   3  52  -2      228.42      283.93     78.54 o 
   1  53  -2      224.73      223.44     63.94 o 
   2  53  -2     3319.18     3243.32    146.06 o 
   0  54  -2     1722.64     1806.70    134.85 o 
   1  54  -2      236.93      270.67     77.98 o 
   4   0  -1    15748.43    17018.84    611.04 o 
   6   0  -1    24798.77    24222.41    532.51 o 
   8   0  -1      243.58      189.72     27.74 o 
  10   0  -1     9823.54     9296.97    371.12 o 
  12   0  -1      702.06      782.22    140.86 o 
   2   1  -1    29074.79    29889.84    746.52 o 
   3   1  -1    15742.72    16325.38    409.00 o 
   4   1  -1      977.78      993.40     35.23 o 
   5   1  -1      599.92      653.85     19.15 o 
   6   1  -1     2300.74     2208.17     40.63 o 
   7   1  -1     3301.27     3081.90     61.02 o 
   8   1  -1     9396.95     8930.63    183.25 o 
   9   1  -1      321.52      342.47     23.31 o 
  10   1  -1      273.26      346.24     28.36 o 
  11   1  -1      271.28      158.98     22.36 o 
  12   1  -1     1462.74     1517.73    119.74 o 
   2   2  -1    30631.28    31706.22    664.94 o 
   3   2  -1    47444.71    49179.95   1237.88 o 
   4   2  -1     5592.97     5465.60    125.55 o 
   5   2  -1     9112.32     8905.58    151.57 o 
   6   2  -1      777.04      789.22     19.49 o 
   7   2  -1     4018.17     3943.76     73.75 o 
   8   2  -1     1141.74     1105.88     33.50 o 
   9   2  -1     2335.76     2247.91     53.09 o 
  10   2  -1     1473.30     1421.21     49.15 o 
  11   2  -1     3675.94     3524.28     84.42 o 
  12   2  -1      565.86      560.20     91.65 o 
   1   3  -1     1495.82     1347.44     49.91 o 
   2   3  -1    12945.00    13687.79    281.01 o 
   3   3  -1     1508.92     1558.37     37.98 o 
   4   3  -1    13797.91    13531.24    270.79 o 
   5   3  -1     3875.34     3776.05     68.13 o 
   6   3  -1      645.43      599.02     18.10 o 
   7   3  -1     1478.30     1463.18     32.30 o 
   8   3  -1     9852.61     9547.80    185.69 o 
   9   3  -1      897.73      856.85     32.64 o 
  10   3  -1      213.97      197.70     26.81 o 
  11   3  -1     1054.69     1033.48     45.46 o 
  12   3  -1     1440.30     1459.84    212.79 o 
   1   4  -1     1697.68     1632.31     47.69 o 
   2   4  -1    37949.70    38271.28    876.79 o 
   3   4  -1    20596.15    21310.36    464.01 o 
   4   4  -1     1349.83     1386.15     37.55 o 
   5   4  -1     4127.82     4036.85     78.44 o 
   6   4  -1     7603.45     7694.03    131.90 o 
   7   4  -1     1474.32     1339.61     30.93 o 
   8   4  -1      369.83      268.74     20.38 o 
   9   4  -1     1520.35     1500.01     46.14 o 
  10   4  -1     3202.61     3065.01     82.81 o 
  11   4  -1     2094.79     2075.80     61.07 o 
  12   4  -1       56.37       77.13     85.25 o 
   0   5  -1     6518.50     5722.96    732.77 o 
   1   5  -1    27903.36    27598.66    571.96 o 
   2   5  -1     4319.13     4373.73    101.53 o 
   3   5  -1     5178.69     4923.07    129.68 o 
   4   5  -1     9821.54    10064.89    234.91 o 
   5   5  -1    14695.40    14799.71    283.48 o 
   6   5  -1      789.08      801.24     21.22 o 
   7   5  -1     2835.64     2822.63     56.64 o 
   8   5  -1      635.82      627.87     25.16 o 
   9   5  -1     3067.32     3090.84     69.66 o 
  10   5  -1      266.18      239.15     26.93 o 
  11   5  -1     2953.81     2891.63     80.53 o 
  12   5  -1      306.22      353.70     88.99 o 
   1   6  -1    12788.36    13256.10    274.47 o 
   2   6  -1    20978.79    21735.86    616.20 o 
   3   6  -1     3136.77     3176.33     84.14 o 
   4   6  -1     7110.99     7508.96    189.34 o 
   5   6  -1     7311.96     7122.71    138.77 o 
   6   6  -1     1223.89     1384.60     30.99 o 
   7   6  -1      848.74      817.91     24.11 o 
   8   6  -1      187.03      172.54     19.47 o 
   9   6  -1     1028.11     1010.58     32.47 o 
  10   6  -1      105.73       59.80     25.63 o 
  11   6  -1     2068.42     2107.75     75.49 o 
  12   6  -1      491.94      487.76     94.83 o 
   0   7  -1    95917.05    94398.40   2562.87 o 
   1   7  -1    34646.88    36047.44    726.74 o 
   2   7  -1    20454.20    21289.87    494.87 o 
   3   7  -1      672.56      837.05     26.10 o 
   4   7  -1    26389.37    26569.38    554.75 o 
   5   7  -1     4216.35     4137.82     81.15 o 
   6   7  -1      907.67      807.48     21.05 o 
   7   7  -1     2539.40     2430.36     52.01 o 
   8   7  -1    16426.19    16652.25    305.02 o 
   9   7  -1     1866.10     1811.91     46.12 o 
  10   7  -1       45.58       55.40     25.26 o 
  11   7  -1      183.28      157.68     29.56 o 
  12   7  -1     3746.02     3873.30    209.22 o 
   1   8  -1    27231.29    28419.66    538.94 o 
   2   8  -1    28636.04    29068.62    632.71 o 
   3   8  -1    11745.45    12180.86    309.76 o 
   4   8  -1     1505.56     1576.85     41.02 o 
   5   8  -1     8369.56     8563.43    170.77 o 
   6   8  -1     1222.11     1287.51     29.85 o 
   7   8  -1      221.17      227.93     15.57 o 
   8   8  -1     3347.03     3133.65     65.56 o 
   9   8  -1      707.11      659.36     29.56 o 
  10   8  -1     1185.48     1067.51     41.37 o 
  11   8  -1      801.88      796.43     40.95 o 
  12   8  -1      739.68      795.67    100.60 o 
   0   9  -1     8629.27     8181.83    236.05 o 
   1   9  -1    18849.76    19721.65    394.28 o 
   2   9  -1    12760.41    12853.21    288.32 o 
   3   9  -1     7447.42     7489.61    162.90 o 
   4   9  -1       39.36       32.77     13.00 o 
   5   9  -1     9677.11     9762.87    170.44 o 
   6   9  -1     6170.18     6069.41    104.72 o 
   7   9  -1     2820.32     2709.13     56.53 o 
   8   9  -1     2322.36     2090.50     47.68 o 
   9   9  -1     3164.86     3151.50     75.38 o 
  10   9  -1      676.38      669.44     33.11 o 
  11   9  -1     1341.85     1318.18    104.78 o 
  12   9  -1      236.15      312.47     89.53 o 
   1  10  -1     1240.68     1188.75     24.93 o 
   2  10  -1    58032.67    58416.14   1306.42 o 
   3  10  -1     1375.73     1549.98     54.91 o 
   4  10  -1     4918.91     4683.43    113.24 o 
   5  10  -1      255.72      263.80     12.22 o 
   6  10  -1     8937.34     8746.75    148.84 o 
   7  10  -1      903.12      964.03     26.10 o 
   8  10  -1      266.23      248.45     20.00 o 
   9  10  -1      611.18      578.83     28.89 o 
  10  10  -1     4278.50     4254.90    111.39 o 
  11  10  -1      608.21      597.93     53.86 o 
  12  10  -1      637.32      655.50     96.95 o 
   0  11  -1    24450.93    24705.62    757.92 o 
   1  11  -1     1019.75     1142.91     28.20 o 
   2  11  -1     5808.72     6037.66    122.99 o 
   3  11  -1     1378.22     1481.13     34.99 o 
   4  11  -1     6695.42     6864.70    142.63 o 
   5  11  -1     1256.62     1338.65     27.04 o 
   6  11  -1     3168.10     2852.75     52.64 o 
   7  11  -1      750.20      783.16     23.20 o 
   8  11  -1     3736.04     3553.67     76.11 o 
   9  11  -1      298.14      333.07     23.97 o 
  10  11  -1      258.19      264.50     27.89 o 
  11  11  -1      122.17      101.86     44.35 o 
  12  11  -1      657.17      728.61    101.15 o 
   1  12  -1    19991.88    20391.49    398.91 o 
   2  12  -1     4026.67     4519.97    105.04 o 
   3  12  -1     3608.74     3235.50     81.06 o 
   4  12  -1     3472.99     3144.38     61.28 o 
   5  12  -1    12233.54    12200.35    241.42 o 
   6  12  -1     4109.39     4068.88     70.32 o 
   7  12  -1     6427.77     6381.57    118.93 o 
   8  12  -1       40.50       53.73     19.38 o 
   9  12  -1     6677.97     6581.25    136.88 o 
  10  12  -1     2087.48     2061.25     64.09 o 
  11  12  -1     1274.41     1378.96     83.79 o 
  12  12  -1     1075.55      997.32    109.67 o 
   0  13  -1    31523.02    31381.43    847.74 o 
   1  13  -1    10780.22    10754.53    211.90 o 
   2  13  -1     7625.33     7623.69    149.25 o 
   3  13  -1     1209.13     1515.01     30.63 o 
   4  13  -1     6110.51     6206.28    108.75 o 
   5  13  -1     5159.65     5091.16     85.83 o 
   6  13  -1     1299.60     1258.24     29.07 o 
   7  13  -1     2006.62     2126.85     43.64 o 
   8  13  -1     3232.86     3121.80     68.94 o 
   9  13  -1      347.82      363.43     24.94 o 
  10  13  -1      320.41      344.95     53.29 o 
  11  13  -1      150.13       98.40     46.86 o 
  12  13  -1      358.42      335.67     92.19 o 
   1  14  -1     4318.83     4290.29     89.73 o 
   2  14  -1    14631.95    14177.54    292.95 o 
   3  14  -1     5780.39     6075.82    111.49 o 
   4  14  -1     9397.05    10026.51    180.57 o 
   5  14  -1     6856.28     6926.65    111.60 o 
   6  14  -1    15251.05    14981.20    243.16 o 
   7  14  -1        6.94       14.14     16.64 o 
   8  14  -1      404.88      404.48     22.63 o 
   9  14  -1     1305.87     1405.02     50.13 o 
  10  14  -1     6622.30     6636.71    190.29 o 
  11  14  -1      706.09      718.21     56.95 o 
  12  14  -1      314.40      323.62    166.33 o 
   0  15  -1     4712.70     4618.29    135.95 o 
   1  15  -1    25030.91    25075.03    447.80 o 
   2  15  -1      179.79      222.21     13.38 o 
   3  15  -1     2704.37     2580.43     48.34 o 
   4  15  -1     4511.71     4423.34     74.56 o 
   5  15  -1     7346.44     7356.12    112.92 o 
   6  15  -1      351.58      344.75     15.64 o 
   7  15  -1     8988.97     8538.07    158.29 o 
   8  15  -1     1466.63     1555.24     42.16 o 
   9  15  -1     1123.04     1121.62     37.19 o 
  10  15  -1      167.87      187.67     30.00 o 
  11  15  -1      745.68      775.91     57.74 o 
  12  15  -1      319.54      311.69     93.17 o 
   1  16  -1    11181.61    11154.34    226.46 o 
   2  16  -1     1400.72     1390.73     33.41 o 
   3  16  -1    23401.39    23078.28    416.41 o 
   4  16  -1     2944.23     3046.38     53.70 o 
   5  16  -1    11030.25    10813.85    162.10 o 
   6  16  -1      272.37      247.24     15.56 o 
   7  16  -1     3377.10     3273.14     69.22 o 
   8  16  -1      348.15      354.08     22.73 o 
   9  16  -1     2611.81     2561.40     61.21 o 
  10  16  -1      238.41      223.87     30.66 o 
  11  16  -1     1317.16     1355.30     67.15 o 
  12  16  -1      265.48      273.53     93.23 o 
   0  17  -1    18143.32    16762.75    436.27 o 
   1  17  -1     6596.93     6455.56    124.69 o 
   2  17  -1      365.68      455.10     18.29 o 
   3  17  -1     4250.51     4189.02     82.70 o 
   4  17  -1    17777.61    17650.66    293.30 o 
   5  17  -1      578.53      516.79     16.03 o 
   6  17  -1      381.35      458.16     18.07 o 
   7  17  -1     7267.76     7039.62    139.72 o 
   8  17  -1     7575.26     7609.50    140.95 o 
   9  17  -1     2747.80     2887.54     63.84 o 
  10  17  -1      136.53      120.17     30.15 o 
  11  17  -1      423.10      416.48     47.55 o 
  12  17  -1     4141.60     3886.62    207.13 o 
   1  18  -1     1678.70     1756.74     43.72 o 
   2  18  -1     3384.84     3359.46     81.00 o 
   3  18  -1     5591.09     5348.11    106.58 o 
   4  18  -1     3266.20     3276.39     54.29 o 
   5  18  -1     5606.59     5636.15     89.75 o 
   6  18  -1     1733.28     1826.94     39.69 o 
   7  18  -1      235.88      293.29     20.04 o 
   8  18  -1      831.77      988.49     31.89 o 
   9  18  -1     1648.81     1595.89     48.20 o 
  10  18  -1      684.71      718.97     35.56 o 
  11  18  -1      720.53      780.40     54.75 o 
  12  18  -1      337.11      429.44     96.95 o 
   0  19  -1    11240.79    10297.76    284.03 o 
   1  19  -1     5504.60     5038.07     97.85 o 
   2  19  -1     4542.36     4918.30    101.52 o 
   3  19  -1    14792.80    14603.40    261.34 o 
   4  19  -1      819.12      813.44     21.29 o 
   5  19  -1     5205.39     5217.41     78.10 o 
   6  19  -1     2522.73     2517.72     48.79 o 
   7  19  -1     8954.86     9161.52    178.09 o 
   8  19  -1     3647.16     3554.48     75.52 o 
   9  19  -1     3851.04     3721.06     88.27 o 
  10  19  -1      111.65      128.52     24.67 o 
  11  19  -1     1518.90     1490.79     73.51 o 
  12  19  -1      209.94      184.30     92.71 o 
   1  20  -1     5693.17     5861.22    109.71 o 
   2  20  -1     4776.81     4577.33     81.02 o 
   3  20  -1     1681.52     1730.97     34.84 o 
   4  20  -1     3084.81     3168.83     59.15 o 
   5  20  -1      645.48      638.64     18.24 o 
   6  20  -1     3735.17     3721.20     67.41 o 
   7  20  -1      655.59      761.51     26.05 o 
   8  20  -1      563.15      633.29     29.69 o 
   9  20  -1      311.88      275.30     26.09 o 
  10  20  -1     2358.82     2359.38     79.05 o 
  11  20  -1        1.52       32.96     43.87 o 
  12  20  -1      548.93      441.59    101.57 o 
   0  21  -1    39442.91    40637.54    994.48 o 
   1  21  -1      527.02      697.11     22.52 o 
   2  21  -1     3961.27     3949.81     82.43 o 
   3  21  -1     1184.71     1264.12     29.98 o 
   4  21  -1     8406.31     8342.36    158.59 o 
   5  21  -1      493.80      466.26     17.55 o 
   6  21  -1     2644.46     2493.34     48.87 o 
   7  21  -1     1569.24     1489.34     37.56 o 
   8  21  -1     4862.48     5035.54    104.26 o 
   9  21  -1       11.41       41.93     25.53 o 
  10  21  -1      167.81      237.92     30.78 o 
  11  21  -1       95.54       68.31     49.06 o 
   1  22  -1    12553.45    12202.16    238.53 o 
   2  22  -1     3129.19     3065.06     57.05 o 
   3  22  -1     7290.65     7262.27    134.86 o 
   4  22  -1     4256.78     4006.83     66.78 o 
   5  22  -1     1449.13     1454.85     32.90 o 
   6  22  -1     9504.67     9340.46    161.01 o 
   7  22  -1     2201.95     2233.09     51.46 o 
   8  22  -1      216.80      208.53     26.21 o 
   9  22  -1     1077.96     1101.91     43.21 o 
  10  22  -1     3528.93     3436.63     96.02 o 
  11  22  -1      327.25      402.56     53.38 o 
   0  23  -1     9815.30     9440.40    273.50 o 
   1  23  -1     3515.41     3696.37     77.18 o 
   2  23  -1     2560.44     2622.29     58.59 o 
   3  23  -1     2019.95     2109.44     39.03 o 
   4  23  -1      936.16      994.50     30.25 o 
   5  23  -1     4417.75     4493.90     86.41 o 
   6  23  -1     1613.61     1639.73     40.73 o 
   7  23  -1       45.07       21.19     20.26 o 
   8  23  -1     1191.17     1135.19     40.31 o 
   9  23  -1     1260.53     1164.81     43.86 o 
  10  23  -1     1246.74     1229.82     90.41 o 
  11  23  -1      170.57      213.15     50.75 o 
   1  24  -1     3438.64     3461.08     75.89 o 
   2  24  -1    12354.49    11934.93    218.72 o 
   3  24  -1     3263.44     3151.36     59.69 o 
   4  24  -1     1353.25     1404.82     33.17 o 
   5  24  -1     4007.43     4043.55     79.27 o 
   6  24  -1    12160.81    11916.17    218.85 o 
   7  24  -1     1126.48     1131.14     36.40 o 
   8  24  -1      130.05      126.08     24.92 o 
   9  24  -1        7.40       10.32     26.28 o 
  10  24  -1     3474.31     3561.80    130.48 o 
  11  24  -1      379.50      352.61     53.82 o 
   0  25  -1     5762.89     5508.06    169.04 o 
   1  25  -1     5010.42     5187.07    101.14 o 
   2  25  -1      778.05      884.96     34.19 o 
   3  25  -1      757.00      780.08     24.63 o 
   4  25  -1     2245.59     2299.25     49.93 o 
   5  25  -1     2386.10     2482.23     53.49 o 
   6  25  -1       69.88      131.66     21.38 o 
   7  25  -1     2682.43     2646.60     64.73 o 
   8  25  -1      334.36      317.29     26.67 o 
   9  25  -1     1332.44     1365.57     47.98 o 
  10  25  -1       30.47       90.89     45.89 o 
  11  25  -1       94.52       95.04     49.79 o 
   1  26  -1     5314.38     5213.90    107.10 o 
   2  26  -1     1956.52     1964.59     44.99 o 
   3  26  -1    14175.24    13515.97    239.09 o 
   4  26  -1     1226.81     1176.40     32.19 o 
   5  26  -1    12469.22    12364.21    256.18 o 
   6  26  -1      186.74      218.09     25.17 o 
   7  26  -1     1270.64     1371.73     46.22 o 
   8  26  -1      140.23      137.96     25.80 o 
   9  26  -1     2630.96     2732.08     74.39 o 
  10  26  -1      285.10      313.61     47.78 o 
  11  26  -1     1451.06     1344.04     78.40 o 
   0  27  -1      785.13      751.88     31.48 o 
   1  27  -1     4321.73     4347.35     87.54 o 
   2  27  -1      221.44      320.55     19.12 o 
   3  27  -1     6448.56     6346.61    121.68 o 
   4  27  -1     3091.03     3081.15     63.82 o 
   5  27  -1      481.17      592.95     30.11 o 
   6  27  -1      269.78      283.13     25.83 o 
   7  27  -1     3947.03     3989.88     89.74 o 
   8  27  -1      481.95      518.64     30.61 o 
   9  27  -1     1293.12     1354.55     46.67 o 
  10  27  -1      102.19       84.98     49.08 o 
  11  27  -1       94.23      139.14     52.26 o 
   1  28  -1     3189.23     3257.56     71.04 o 
   2  28  -1     2554.56     2511.09     57.22 o 
   3  28  -1    10771.48    10505.17    201.01 o 
   4  28  -1        2.72       51.92     21.20 o 
   5  28  -1     2193.65     2143.15     68.55 o 
   6  28  -1     4419.74     4259.50    108.33 o 
   7  28  -1       33.72       72.82     23.79 o 
   8  28  -1      622.26      632.71     31.80 o 
   9  28  -1       56.06      124.00     26.44 o 
  10  28  -1      427.31      519.08     56.20 o 
  11  28  -1      658.69      608.44     60.15 o 
   0  29  -1     4461.83     4384.38    107.62 o 
   1  29  -1     6738.08     6782.39    137.44 o 
   2  29  -1      484.50      515.04     23.18 o 
   3  29  -1     3361.23     3196.86     64.72 o 
   4  29  -1     4551.65     4643.27    110.18 o 
   5  29  -1     1261.55     1277.48     49.90 o 
   6  29  -1       56.07       64.41     29.99 o 
   7  29  -1     2359.24     2354.17     62.94 o 
   8  29  -1     1240.18     1278.30     43.40 o 
   9  29  -1     1407.50     1394.84     46.93 o 
  10  29  -1      108.90      154.17     52.97 o 
   1  30  -1      870.45      934.26     29.22 o 
   2  30  -1      969.56     1007.12     29.83 o 
   3  30  -1      326.12      349.97     25.43 o 
   4  30  -1     5046.98     4919.91    115.22 o 
   5  30  -1       24.55       74.95     28.03 o 
   6  30  -1      758.24      869.08     41.22 o 
   7  30  -1      181.78      196.10     26.75 o 
   8  30  -1      314.74      450.23     30.61 o 
   9  30  -1      328.45      265.51     35.41 o 
  10  30  -1     1718.31     1685.32     93.40 o 
   0  31  -1    18128.29    17617.62    497.84 o 
   1  31  -1     4431.42     4367.35     90.37 o 
   2  31  -1     1872.62     1857.81     49.67 o 
   3  31  -1     2183.55     2065.69     57.29 o 
   4  31  -1     5129.49     4827.56    112.66 o 
   5  31  -1     1059.14     1032.70     43.71 o 
   6  31  -1     3080.16     3116.58     88.14 o 
   7  31  -1      329.48      318.12     28.28 o 
   8  31  -1     6777.94     6834.70    151.13 o 
   9  31  -1      142.04      166.66     37.63 o 
  10  31  -1       34.14       63.63     54.21 o 
   1  32  -1     1222.09     1296.06     35.34 o 
   2  32  -1      554.77      581.79     26.55 o 
   3  32  -1     1448.24     1467.54     45.38 o 
   4  32  -1     2540.65     2425.11     80.25 o 
   5  32  -1       38.35       66.53     29.15 o 
   6  32  -1     1796.09     1883.48     62.31 o 
   7  32  -1      926.36      943.75     39.13 o 
   8  32  -1      126.24      215.39     28.20 o 
   9  32  -1      198.52      263.25     53.72 o 
  10  32  -1     1755.10     1657.09     92.78 o 
   0  33  -1     4153.26     3798.00    123.38 o 
   1  33  -1     5171.37     4791.69     92.07 o 
   2  33  -1     5945.62     5641.08    133.17 o 
   3  33  -1     4429.25     4366.28    102.66 o 
   4  33  -1     1621.11     1532.92     57.80 o 
   5  33  -1      881.95      857.91     41.36 o 
   6  33  -1     2991.60     3018.67     83.44 o 
   7  33  -1     1683.20     1760.77     59.13 o 
   8  33  -1     2033.55     1897.71     57.81 o 
   9  33  -1     1496.85     1375.24     82.85 o 
  10  33  -1      150.58      137.26     54.94 o 
   1  34  -1     2333.43     2362.92     62.56 o 
   2  34  -1     5376.18     5232.23    110.17 o 
   3  34  -1     1810.69     1785.86     52.10 o 
   4  34  -1     1096.13     1154.88     47.01 o 
   5  34  -1      827.11      883.95     43.07 o 
   6  34  -1     3511.62     3335.32     91.94 o 
   7  34  -1      890.09      943.49     43.69 o 
   8  34  -1      138.44      163.85     30.12 o 
   9  34  -1       92.58      118.22     54.57 o 
  10  34  -1      879.16     1057.23     72.90 o 
   0  35  -1      795.77      856.83     49.84 o 
   1  35  -1     1254.98     1270.35     46.25 o 
   2  35  -1      471.86      493.31     30.28 o 
   3  35  -1      345.22      396.31     32.21 o 
   4  35  -1     1019.91     1069.54     44.07 o 
   5  35  -1       25.43       29.05     31.58 o 
   6  35  -1      641.37      653.32     45.72 o 
   7  35  -1     1095.15     1110.96     48.31 o 
   8  35  -1      617.00      618.68     36.57 o 
   9  35  -1      762.36      682.48     75.03 o 
   1  36  -1     2010.08     1952.55     60.76 o 
   2  36  -1     2628.35     2570.10     72.33 o 
   3  36  -1     8332.23     7869.20    179.52 o 
   4  36  -1      524.27      486.15     36.82 o 
   5  36  -1     1303.26     1276.55     51.91 o 
   6  36  -1     3107.70     3027.55    103.50 o 
   7  36  -1     1239.51     1220.25     51.54 o 
   8  36  -1       12.73       -4.68     29.05 o 
   9  36  -1     1224.13     1343.55     77.48 o 
   0  37  -1      860.25      943.88     81.99 o 
   1  37  -1      397.95      468.08     45.46 o 
   2  37  -1      316.51      442.71     37.42 o 
   3  37  -1      226.08      348.38     33.19 o 
   4  37  -1      813.60      883.01     42.16 o 
   5  37  -1      347.26      443.43     39.56 o 
   6  37  -1       97.39      220.24     42.18 o 
   7  37  -1     1803.57     1750.39     63.77 o 
   8  37  -1      385.81      398.73     32.26 o 
   9  37  -1      459.86      422.29     60.47 o 
   1  38  -1     3391.68     3417.09    127.36 o 
   2  38  -1     2438.95     2394.62    160.34 o 
   3  38  -1     1517.88     1461.10     62.00 o 
   4  38  -1       15.64       43.90     35.32 o 
   5  38  -1     2608.85     2432.64     84.44 o 
   6  38  -1     3574.31     3604.00    121.56 o 
   7  38  -1      330.02      354.68     36.41 o 
   8  38  -1       13.30       28.68     34.61 o 
   9  38  -1      421.80      526.59     62.64 o 
   0  39  -1     2906.45     2884.07    152.54 o 
   1  39  -1     3216.82     3235.50    120.62 o 
   2  39  -1     1319.80     1207.05     54.65 o 
   3  39  -1      990.83      960.01     49.75 o 
   4  39  -1     1374.05     1334.82     58.81 o 
   5  39  -1      362.00      422.47     45.25 o 
   6  39  -1      695.88      729.59     51.69 o 
   7  39  -1      466.81      444.34     37.73 o 
   8  39  -1      695.52      680.07     43.71 o 
   9  39  -1      703.81      688.38     65.77 o 
   1  40  -1     1687.23     1585.58     75.95 o 
   2  40  -1     2220.26     2093.82     76.79 o 
   3  40  -1      709.34      763.70     45.72 o 
   4  40  -1      508.82      527.60     43.17 o 
   5  40  -1      961.33      933.24     56.78 o 
   6  40  -1       47.73       67.71     43.20 o 
   7  40  -1      629.60      683.97     40.67 o 
   8  40  -1       89.97       93.18     58.10 o 
   0  41  -1     5502.52     5067.44    252.70 o 
   1  41  -1     1949.15     1866.39     83.47 o 
   2  41  -1      925.30      996.34     52.83 o 
   3  41  -1      422.53      409.17     42.22 o 
   4  41  -1     2024.87     2141.97     73.63 o 
   5  41  -1      800.99      772.86     53.51 o 
   6  41  -1      697.04      609.06     50.95 o 
   7  41  -1      548.47      578.95     39.07 o 
   8  41  -1     1119.04     1159.12     78.86 o 
   1  42  -1      474.43      603.02     54.43 o 
   2  42  -1      960.94      916.42     50.10 o 
   3  42  -1      203.17      195.63     39.55 o 
   4  42  -1     2525.85     2525.85     83.29 o 
   5  42  -1      181.87      171.30     48.02 o 
   6  42  -1       87.79      103.29     45.09 o 
   7  42  -1     1047.99     1000.80     50.59 o 
   8  42  -1      252.12      365.90     63.05 o 
   0  43  -1     2655.44     2545.43    134.04 o 
   1  43  -1     1014.42     1050.99     65.49 o 
   2  43  -1      293.53      292.08     41.54 o 
   3  43  -1     1020.75     1010.82     54.50 o 
   4  43  -1     1398.74     1535.92     68.68 o 
   5  43  -1      407.86      439.25     49.69 o 
   6  43  -1      764.56      784.04     56.66 o 
   7  43  -1      262.78      351.07     36.13 o 
   8  43  -1     2011.98     1957.01    100.97 o 
   1  44  -1      987.86     1048.66     66.22 o 
   2  44  -1      291.96      294.87     41.81 o 
   3  44  -1     1042.21     1011.59     55.30 o 
   4  44  -1     1213.95     1161.47     63.56 o 
   5  44  -1      141.89      212.38     55.80 o 
   6  44  -1      552.05      549.90     51.93 o 
   7  44  -1      243.73      265.66     62.62 o 
   0  45  -1     1175.53     1165.00     91.43 o 
   1  45  -1     1727.61     1540.09     78.06 o 
   2  45  -1      171.95      281.97     42.44 o 
   3  45  -1      160.96      209.65     41.98 o 
   4  45  -1     1277.24     1388.83     66.32 o 
   5  45  -1      670.87      639.29     53.97 o 
   6  45  -1      211.85      212.79     36.74 o 
   7  45  -1     1076.74      906.26    112.84 o 
   1  46  -1      473.72      490.92     56.96 o 
   2  46  -1     2863.94     2814.07     94.02 o 
   3  46  -1     1258.04     1232.94     64.41 o 
   4  46  -1      492.26      473.40     51.24 o 
   5  46  -1      712.48      729.02     55.62 o 
   6  46  -1     1052.62     1164.26     52.47 o 
   7  46  -1      336.09      410.66     98.73 o 
   0  47  -1      352.12      282.01     77.62 o 
   1  47  -1     2037.11     2083.70     92.29 o 
   2  47  -1      142.75      267.72     44.88 o 
   3  47  -1       50.69       78.98     47.82 o 
   4  47  -1      236.59      212.72     49.48 o 
   5  47  -1      725.35      804.22     57.05 o 
   6  47  -1       76.25       77.58     37.65 o 
   1  48  -1      565.54      714.47     63.46 o 
   2  48  -1     1562.29     1695.06     80.92 o 
   3  48  -1     1398.27     1317.34     81.97 o 
   4  48  -1       30.58       53.03     47.64 o 
   5  48  -1     1910.18     1782.43     85.15 o 
   6  48  -1     1458.19     1446.59     62.02 o 
   0  49  -1      340.22      290.75     82.93 o 
   1  49  -1     1258.90     1253.04     77.26 o 
   2  49  -1        1.89       91.29     49.56 o 
   3  49  -1       72.30      142.59     49.94 o 
   4  49  -1      219.52      276.72     51.32 o 
   5  49  -1      889.25      982.52     62.78 o 
   1  50  -1      747.25      863.91     82.79 o 
   2  50  -1      529.21      544.90     55.16 o 
   3  50  -1      923.56      955.29     62.30 o 
   4  50  -1      473.42      474.77     55.75 o 
   5  50  -1     1015.16     1039.82     64.84 o 
   0  51  -1      307.79      237.13     85.51 o 
   1  51  -1      998.48      978.19     85.78 o 
   2  51  -1      279.76      405.59     54.88 o 
   3  51  -1       85.38      116.09     52.14 o 
   4  51  -1      238.03      256.13     52.97 o 
   1  52  -1      104.81      191.21     71.50 o 
   2  52  -1      866.63      929.47     67.09 o 
   3  52  -1      763.89      705.68     60.16 o 
   4  52  -1      643.31      632.07     58.61 o 
   0  53  -1      758.71      846.66    151.35 o 
   1  53  -1      245.17      257.58     94.83 o 
   2  53  -1      256.69      301.51     56.58 o 
   3  53  -1      419.30      434.42     57.45 o 
   1  54  -1       98.53      149.47     63.05 o 
   2  54  -1      547.79      546.51     66.09 o 
   2   0   0     3221.49     3684.98    129.77 o 
   4   0   0    50670.01    48832.59   1125.29 o 
   6   0   0    19502.07    18737.45    396.75 o 
   8   0   0     7756.89     7726.88    200.73 o 
  10   0   0     2801.27     2513.05    124.20 o 
  12   0   0     2486.14     2643.13    138.93 o 
   1   1   0      145.67       50.95      8.99 o 
   2   1   0    17808.83    18658.43    449.44 o 
   3   1   0      780.51      792.06     19.30 o 
   4   1   0    15828.24    15842.28    253.61 o 
   5   1   0     2002.25     2076.94     37.74 o 
   6   1   0     6244.15     6141.61     99.84 o 
   7   1   0       17.28        1.36     18.64 o 
   8   1   0     2432.51     2334.92     46.11 o 
   9   1   0       26.77        9.46     15.15 o 
  10   1   0     2861.51     2851.51     95.34 o 
  11   1   0      184.85      225.91     41.22 o 
  12   1   0     3007.12     3022.12    106.53 o 
   2   2   0     7880.86     8593.22    211.71 o 
   3   2   0    40659.76    41478.27    865.40 o 
   4   2   0     2893.78     2777.00     47.13 o 
   5   2   0     5491.44     5050.79     88.56 o 
   6   2   0     4209.63     4291.83     69.05 o 
   7   2   0    18370.91    17904.87    333.38 o 
   8   2   0      200.83      176.24     15.24 o 
   9   2   0     7911.73     7603.97    144.24 o 
  10   2   0      233.72      308.65     38.77 o 
  11   2   0     2230.14     2479.82     92.00 o 
  12   2   0       51.67      132.26     46.17 o 
   1   3   0     1197.04      721.80     34.77 o 
   2   3   0     3937.54     4204.02     98.17 o 
   3   3   0    26626.48    27254.62    568.81 o 
   4   3   0     5452.42     5507.56     90.48 o 
   5   3   0      194.67      147.01      9.13 o 
   6   3   0    20120.56    19310.23    297.74 o 
   7   3   0     2850.62     2651.19     55.22 o 
   8   3   0     1022.44     1009.60     26.50 o 
   9   3   0      676.96      583.41     20.84 o 
  10   3   0     8892.61     8955.72    254.44 o 
  11   3   0       34.22       13.24     39.21 o 
  12   3   0      657.53      677.32     54.26 o 
   1   4   0      505.39      357.66     15.06 o 
   2   4   0     9469.04    10493.25    229.04 o 
   3   4   0     1165.10     1087.53     26.46 o 
   4   4   0     7880.44     7840.35    134.73 o 
   5   4   0      725.27      882.75     19.59 o 
   6   4   0     2733.50     2473.63     42.10 o 
   7   4   0     2890.05     2669.64     51.70 o 
   8   4   0     4718.72     4455.15     82.28 o 
   9   4   0     1431.31     1257.32     35.69 o 
  10   4   0        9.49       37.08     35.53 o 
  11   4   0      449.06      469.48     45.95 o 
  12   4   0      568.39      649.21     53.01 o 
   1   5   0     2480.90     2584.86     60.88 o 
   2   5   0    36837.45    39078.75    900.22 o 
   3   5   0   142375.36   144306.28   2864.83 o 
   4   5   0     1285.41     1695.19     31.94 o 
   5   5   0     9224.29     9408.64    153.47 o 
   6   5   0     2208.50     2072.34     33.27 o 
   7   5   0     1294.87     1106.96     35.23 o 
   8   5   0       55.02       42.20     14.84 o 
   9   5   0      764.39      788.32     29.92 o 
  10   5   0       45.94       24.67     35.67 o 
  11   5   0      343.68      331.25     42.89 o 
  12   5   0        2.91       27.63     44.66 o 
   0   6   0     1274.08      959.04     37.82 o 
   1   6   0     4748.46     4720.09     97.44 o 
   2   6   0     3233.15     3339.55     79.09 o 
   3   6   0     4727.13     5754.46    108.23 o 
   4   6   0      488.26      515.52     13.03 o 
   5   6   0     3000.75     3036.19     49.30 o 
   6   6   0     1091.24     1080.45     20.70 o 
   7   6   0     1539.37     1398.86     32.11 o 
   8   6   0       55.61       14.26     14.96 o 
   9   6   0     5029.13     4973.03    114.56 o 
  10   6   0      104.57      235.19     47.58 o 
  11   6   0       10.92      -32.89     40.33 o 
  12   6   0      132.30      113.51     46.64 o 
   1   7   0    17822.44    18557.20    384.09 o 
   2   7   0   132401.44   131574.03   3020.03 o 
   3   7   0    22193.21    22794.80    422.50 o 
   4   7   0      301.60      309.25     11.86 o 
   5   7   0     4843.18     4984.27     78.78 o 
   6   7   0    42634.85    42252.50    619.78 o 
   7   7   0     1124.28     1011.98     26.52 o 
   8   7   0     1572.29     1508.04     35.08 o 
   9   7   0     2334.52     2396.52     61.85 o 
  10   7   0    12442.54    12327.61    345.03 o 
  11   7   0     1619.56     1733.95     74.25 o 
  12   7   0      313.95      241.99     46.91 o 
   0   8   0    33106.87    33693.01    927.77 o 
   1   8   0       41.52       44.85      5.86 o 
   2   8   0      109.38       95.57     11.12 o 
   3   8   0    21348.19    22174.17    428.50 o 
   4   8   0     1851.58     2105.81     35.61 o 
   5   8   0      820.81      906.94     19.39 o 
   6   8   0     4512.12     4383.55     64.59 o 
   7   8   0    14382.57    13726.79    227.05 o 
   8   8   0      219.74      188.51     16.07 o 
   9   8   0     5709.60     5471.06    124.74 o 
  10   8   0       69.03      229.56     37.94 o 
  11   8   0     1491.80     1513.58     68.86 o 
  12   8   0      166.68      140.17     47.01 o 
   1   9   0    10100.61     9969.99    195.91 o 
   2   9   0      149.13      127.95     10.25 o 
   3   9   0      191.68      267.29     10.09 o 
   4   9   0      454.30      308.41     10.11 o 
   5   9   0    19895.60    19041.05    293.16 o 
   6   9   0     2774.67     3008.30     47.96 o 
   7   9   0     8373.16     8379.07    140.14 o 
   8   9   0     1025.40      836.35     24.54 o 
   9   9   0     4621.95     4689.43    121.78 o 
  10   9   0     5087.33     4824.37    145.93 o 
  11   9   0     2664.05     2499.30     92.51 o 
  12   9   0      154.03      205.27     47.72 o 
   0  10   0   113613.48   109885.71   3021.34 o 
   1  10   0     1586.52     1681.57     35.76 o 
   2  10   0      775.15      735.39     19.71 o 
   3  10   0       86.82      128.84      8.24 o 
   4  10   0    11977.79    10521.59    165.74 o 
   5  10   0     5573.87     5248.02     79.30 o 
   6  10   0     7316.00     7205.29    108.15 o 
   7  10   0      446.63      447.48     16.42 o 
   8  10   0     3270.06     3150.17     61.16 o 
   9  10   0      643.84      553.39     32.00 o 
  10  10   0      119.64       64.75     37.36 o 
  11  10   0        7.44       37.02     41.12 o 
  12  10   0     2135.77     2090.58     84.75 o 
   1  11   0     3538.03     3611.27     72.62 o 
   2  11   0    18214.92    18730.79    375.45 o 
   3  11   0      387.42      483.53     13.39 o 
   4  11   0     1035.70      913.21     20.29 o 
   5  11   0       75.24       63.93      8.55 o 
   6  11   0      168.10      177.12     11.31 o 
   7  11   0      548.39      641.52     18.99 o 
   8  11   0       45.67       31.77     15.30 o 
   9  11   0       64.49       99.34     26.49 o 
  10  11   0      609.84      611.49     49.10 o 
  11  11   0      185.48      191.46     42.63 o 
  12  11   0      447.66      466.01     51.77 o 
   0  12   0      637.00      645.87     24.32 o 
   1  12   0     9540.15     9434.14    185.77 o 
   2  12   0       29.99       68.43      8.61 o 
   3  12   0    19113.62    19009.23    311.48 o 
   4  12   0     1556.74     1601.09     29.38 o 
   5  12   0    11529.55    11199.23    162.17 o 
   6  12   0     8395.06     8324.91    128.63 o 
   7  12   0     9219.10     9465.81    158.28 o 
   8  12   0     7804.40     7195.08    134.84 o 
   9  12   0     5680.91     5620.89    143.84 o 
  10  12   0       78.33      108.16     37.73 o 
  11  12   0     2873.42     2905.43    101.65 o 
  12  12   0      610.79      628.53     53.55 o 
   1  13   0     1117.74     1044.92     24.83 o 
   2  13   0     2201.28     2249.75     46.04 o 
   3  13   0    27589.26    28781.15    456.24 o 
   4  13   0       94.48      102.43     11.66 o 
   5  13   0      671.23      717.00     16.33 o 
   6  13   0     3019.78     2988.78     49.56 o 
   7  13   0      141.75      132.37     14.02 o 
   8  13   0        6.58      119.32     16.46 o 
   9  13   0       31.51       74.95     27.54 o 
  10  13   0     1709.41     1759.17     72.53 o 
  11  13   0       29.77       20.76     42.02 o 
  12  13   0      662.05      804.10     57.81 o 
   0  14   0    39697.66    40059.15   1104.33 o 
   1  14   0     4174.14     4214.30     85.24 o 
   2  14   0      615.89      825.51     21.05 o 
   3  14   0      267.68      319.27     11.55 o 
   4  14   0    47759.48    49413.05    850.32 o 
   5  14   0     3469.10     3463.48     51.58 o 
   6  14   0       33.29       50.02     11.64 o 
   7  14   0     6506.36     6107.89    104.05 o 
   8  14   0    13947.74    14063.24    250.83 o 
   9  14   0      399.43      493.60     32.35 o 
  10  14   0     1479.40     1444.49     65.94 o 
  11  14   0      113.85       71.95     43.72 o 
  12  14   0     2103.48     2285.30     90.94 o 
   1  15   0    13578.37    13251.42    260.59 o 
   2  15   0    16678.38    15669.80    321.59 o 
   3  15   0    48614.75    49915.52    831.12 o 
   4  15   0     1641.81     1603.95     29.66 o 
   5  15   0     3737.65     3924.53     57.79 o 
   6  15   0     2544.74     2622.34     44.20 o 
   7  15   0     2112.15     2021.28     40.21 o 
   8  15   0        4.56       62.34     15.86 o 
   9  15   0     1044.47     1040.63     42.29 o 
  10  15   0     2522.81     2492.68     89.69 o 
  11  15   0      164.81      157.61     44.20 o 
  12  15   0        5.53       11.47     47.12 o 
   0  16   0       80.73       78.21     14.65 o 
   1  16   0     2615.18     2435.44     47.86 o 
   2  16   0       18.43       24.84      9.55 o 
   3  16   0     1237.34     1111.43     22.58 o 
   4  16   0      402.70      391.82     12.95 o 
   5  16   0     8961.15     8849.56    128.45 o 
   6  16   0      112.03      152.69     12.40 o 
   7  16   0       72.73       63.50     14.08 o 
   8  16   0       30.36       27.22     15.33 o 
   9  16   0      141.59      133.05     28.76 o 
  10  16   0      354.21      487.35     44.04 o 
  11  16   0      352.38      415.41     47.67 o 
  12  16   0       24.74       -3.10     48.33 o 
   1  17   0      835.79     1006.79     23.89 o 
   2  17   0    28312.89    28659.86    572.26 o 
   3  17   0     5922.88     6201.55    106.50 o 
   4  17   0      613.21      576.77     14.33 o 
   5  17   0     4304.82     4252.11     65.93 o 
   6  17   0    12846.87    12906.66    204.43 o 
   7  17   0      759.09      749.92     21.24 o 
   8  17   0       71.11       88.24     15.80 o 
   9  17   0      593.25      663.65     34.20 o 
  10  17   0     9024.21     9170.26    238.16 o 
  11  17   0     4357.52     4501.12    168.71 o 
  12  17   0       77.73       77.70     48.74 o 
   0  18   0     8650.31     8538.09    240.05 o 
   1  18   0    14234.52    14553.19    266.85 o 
   2  18   0     1473.46     1569.66     44.56 o 
   3  18   0      338.10      433.36     12.72 o 
   4  18   0        1.74       32.65      9.31 o 
   5  18   0     8093.67     8238.80    120.74 o 
   6  18   0     1650.61     1553.91     31.06 o 
   7  18   0     1030.20     1031.24     26.53 o 
   8  18   0      198.84      213.89     17.27 o 
   9  18   0     1076.55     1169.51     43.82 o 
  10  18   0       44.60       78.43     44.31 o 
  11  18   0        8.44      208.21     54.99 o 
  12  18   0      175.56      192.50     60.89 o 
   1  19   0     8013.69     7665.53    152.96 o 
   2  19   0    16402.35    16478.02    269.14 o 
   3  19   0     6592.56     6738.00    109.62 o 
   4  19   0     5443.46     5329.98     80.43 o 
   5  19   0    15163.74    13948.42    220.89 o 
   6  19   0      109.54      133.18     13.45 o 
   7  19   0     8801.63     8993.93    150.61 o 
   8  19   0      228.12      204.75     17.18 o 
   9  19   0     5982.61     5961.03    158.35 o 
  10  19   0      558.69      506.93     37.20 o 
  11  19   0     4003.58     3817.77    150.18 o 
  12  19   0      861.68      756.07     71.54 o 
   0  20   0    15955.65    15443.81    376.31 o 
   1  20   0    10403.56    10719.24    198.00 o 
   2  20   0     4572.57     4029.97     65.03 o 
   3  20   0     6789.94     7241.10    112.58 o 
   4  20   0     3534.42     3158.74     47.62 o 
   5  20   0     7213.27     7277.94    112.18 o 
   6  20   0     6145.65     6459.50    100.26 o 
   7  20   0      606.96      637.33     20.12 o 
   8  20   0     1034.51     1046.56     30.43 o 
   9  20   0      555.57      571.36     31.94 o 
  10  20   0      777.47      755.15     60.78 o 
  11  20   0      145.36      214.54     58.17 o 
  12  20   0      260.77      241.27     62.35 o 
   1  21   0       78.43      232.56     15.13 o 
   2  21   0    30484.19    29928.82    486.58 o 
   3  21   0       56.07      103.68     10.83 o 
   4  21   0     4081.72     4040.65     62.31 o 
   5  21   0      747.50      824.92     20.42 o 
   6  21   0     4284.88     4236.56     69.78 o 
   7  21   0        4.19       64.33     15.26 o 
   8  21   0     1187.34     1298.43     37.34 o 
   9  21   0        0.49        3.46     26.39 o 
  10  21   0      268.53      270.51     36.11 o 
  11  21   0      474.17      575.16    101.08 o 
  12  21   0       58.28       25.58     61.28 o 
   0  22   0      903.19     1081.97     35.38 o 
   1  22   0    10697.18    11418.93    198.07 o 
   2  22   0      394.40      401.72     18.46 o 
   3  22   0     4303.62     3805.21     61.38 o 
   4  22   0     7065.05     7043.75    109.86 o 
   5  22   0     1102.76     1022.78     24.67 o 
   6  22   0     1603.19     1564.76     34.53 o 
   7  22   0     9351.14     9395.54    184.64 o 
   8  22   0     9461.64     9264.93    183.06 o 
   9  22   0     1548.30     1670.12     53.41 o 
  10  22   0      163.23      296.22     55.01 o 
  11  22   0     3283.84     3370.64    149.87 o 
   1  23   0     1971.04     2293.22     44.37 o 
   2  23   0     4224.69     3954.27     64.74 o 
   3  23   0     1921.48     1755.96     32.24 o 
   4  23   0     2192.04     2184.75     38.53 o 
   5  23   0     4571.14     4500.73     75.47 o 
   6  23   0     1962.65     1909.08     40.00 o 
   7  23   0      747.82      792.45     30.49 o 
   8  23   0     1156.74     1371.67     62.61 o 
   9  23   0      414.41      427.60     31.02 o 
  10  23   0       84.13      159.14     42.18 o 
  11  23   0      452.80      506.46     63.75 o 
   0  24   0     5931.90     5792.53    145.47 o 
   1  24   0    12046.04    12545.03    217.91 o 
   2  24   0     1938.31     1875.95     34.45 o 
   3  24   0      244.22      216.70     12.14 o 
   4  24   0    12115.95    11969.98    189.98 o 
   5  24   0     4505.55     4328.61     72.87 o 
   6  24   0       18.64       35.36     16.40 o 
   7  24   0      648.28      620.78     24.82 o 
   8  24   0    20833.68    20298.64    453.89 o 
   9  24   0        0.24      -23.27     27.75 o 
  10  24   0      219.64      292.49     55.82 o 
  11  24   0       34.47       24.96     57.22 o 
   1  25   0     1156.64     1292.43     25.28 o 
   2  25   0       95.67       75.64     11.51 o 
   3  25   0      704.61      734.09     19.00 o 
   4  25   0      527.02      504.20     17.24 o 
   5  25   0     5399.03     5275.50     91.80 o 
   6  25   0      143.91      128.64     17.40 o 
   7  25   0       21.96       35.30     19.08 o 
   8  25   0     1495.11     1546.42     58.04 o 
   9  25   0      575.06      612.42     35.83 o 
  10  25   0        9.84       14.42     54.45 o 
  11  25   0      960.07     1003.67     76.72 o 
   0  26   0      279.52      318.55     20.23 o 
   1  26   0    21489.64    20388.18    350.75 o 
   2  26   0      367.86      390.50     14.09 o 
   3  26   0     2573.15     2333.74     41.32 o 
   4  26   0     1364.65     1307.96     30.58 o 
   5  26   0    11909.70    12050.87    215.55 o 
   6  26   0      860.73      830.39     26.13 o 
   7  26   0     1210.57     1098.12     33.81 o 
   8  26   0      147.34      206.74     33.94 o 
   9  26   0      698.36      797.98     39.52 o 
  10  26   0       38.85       42.49     53.95 o 
  11  26   0      947.21      977.85     75.38 o 
   1  27   0     1734.71     2281.00     39.00 o 
   2  27   0     4985.85     4853.87     79.15 o 
   3  27   0      870.32      881.36     24.04 o 
   4  27   0      363.35      345.07     17.37 o 
   5  27   0    12930.45    12450.10    222.78 o 
   6  27   0      535.28      646.89     26.29 o 
   7  27   0     2110.55     2025.65     49.74 o 
   8  27   0      243.99      282.17     35.22 o 
   9  27   0     3589.88     3626.69     99.80 o 
  10  27   0     1198.12     1283.14    104.64 o 
  11  27   0     2165.40     2188.83    108.81 o 
   0  28   0      749.84      609.02     25.64 o 
   1  28   0     2494.09     2526.86     42.90 o 
   2  28   0      441.48      481.81     17.05 o 
   3  28   0      121.03      132.13     14.89 o 
   4  28   0      671.37      784.18     23.16 o 
   5  28   0       78.60      144.73     20.72 o 
   6  28   0      767.09      754.75     26.16 o 
   7  28   0      247.11      295.75     22.36 o 
   8  28   0     2897.62     3028.23     99.20 o 
   9  28   0      685.91      749.08     39.93 o 
  10  28   0      129.64      140.89     58.12 o 
  11  28   0       10.45      143.47     99.16 o 
   1  29   0     1920.31     1978.06     42.22 o 
   2  29   0    10558.90    10318.99    170.87 o 
   3  29   0      602.07      694.11     21.68 o 
   4  29   0     3240.52     3216.45     59.89 o 
   5  29   0    16929.29    16308.42    289.96 o 
   6  29   0     3300.11     3112.32     68.81 o 
   7  29   0     2086.58     2201.03     53.39 o 
   8  29   0      192.86      307.08     39.49 o 
   9  29   0     2260.59     2231.86     70.94 o 
  10  29   0      542.79      475.84     62.21 o 
  11  29   0     3441.52     3479.44    145.95 o 
   0  30   0     4270.74     4117.27    109.07 o 
   1  30   0     2614.36     2527.61     51.26 o 
   2  30   0      366.81      477.06     22.59 o 
   3  30   0      245.71      254.42     17.26 o 
   4  30   0     2793.00     2835.72     57.78 o 
   5  30   0      632.48      607.93     23.77 o 
   6  30   0       33.30      107.48     21.12 o 
   7  30   0      172.23      249.83     21.89 o 
   8  30   0     1258.45     1270.86     60.56 o 
   9  30   0      789.95      656.97     39.59 o 
  10  30   0       14.72       40.82     58.32 o 
   1  31   0     1612.70     1589.33     37.04 o 
   2  31   0    18242.39    18283.40    353.93 o 
   3  31   0      378.28      412.03     19.26 o 
   4  31   0     6964.00     6714.68    123.66 o 
   5  31   0      119.09      106.02     19.67 o 
   6  31   0     3255.46     3407.47     74.63 o 
   7  31   0      962.98     1010.88     34.47 o 
   8  31   0     1124.31     1318.63     67.25 o 
   9  31   0      388.73      324.85     35.54 o 
  10  31   0       50.90       53.36     59.71 o 
   0  32   0     3841.24     3880.34    103.92 o 
   1  32   0      525.40      558.64     23.25 o 
   2  32   0     6179.52     6258.80    131.80 o 
   3  32   0       55.83       50.70     17.81 o 
   4  32   0     1332.09     1360.42     36.46 o 
   5  32   0       27.37       71.19     20.02 o 
   6  32   0     2041.55     2103.25     54.31 o 
   7  32   0     1157.39     1187.94     42.84 o 
   8  32   0     6404.26     6448.74    188.18 o 
   9  32   0        2.74       29.41     33.04 o 
  10  32   0      340.00      338.99     63.55 o 
   1  33   0      878.24      987.65     31.58 o 
   2  33   0     2440.32     2448.20     60.49 o 
   3  33   0     1289.25     1341.75     41.72 o 
   4  33   0      626.75      598.99     25.15 o 
   5  33   0     5340.60     5304.76    104.11 o 
   6  33   0      607.33      583.63     27.72 o 
   7  33   0      723.44      778.36     44.04 o 
   8  33   0      107.80      178.74     42.71 o 
   9  33   0      902.01      883.75     43.97 o 
  10  33   0      762.90      789.15     72.51 o 
   0  34   0     1050.70     1155.29     53.47 o 
   1  34   0    14177.96    13558.48    269.93 o 
   2  34   0     5525.80     5234.54    113.20 o 
   3  34   0     2906.08     2790.49     71.49 o 
   4  34   0     1570.38     1620.97     43.33 o 
   5  34   0     2017.46     2070.39     54.10 o 
   6  34   0      875.01      944.21     33.98 o 
   7  34   0       29.07       65.51     38.76 o 
   8  34   0     3671.46     3806.10    121.04 o 
   9  34   0      223.06      242.77     35.13 o 
  10  34   0        5.90       24.11     61.44 o 
   1  35   0       96.12      330.68     28.51 o 
   2  35   0     3465.42     3591.69     97.77 o 
   3  35   0       94.52      265.83     32.18 o 
   4  35   0      383.11      506.92     30.37 o 
   5  35   0      871.72      887.74     33.51 o 
   6  35   0     1609.46     1564.79     45.50 o 
   7  35   0      114.48       69.24     39.59 o 
   8  35   0       40.61      125.92     40.75 o 
   9  35   0      548.14      519.76     41.94 o 
  10  35   0     1121.48     1216.41     84.27 o 
   0  36   0     1916.64     1871.55     73.16 o 
   1  36   0     4744.89     4848.09    113.43 o 
   2  36   0      494.48      579.02     36.87 o 
   3  36   0     5161.34     4957.95    138.28 o 
   4  36   0     4452.05     4536.44    113.44 o 
   5  36   0     5017.60     5199.42    123.61 o 
   6  36   0      232.80      208.84     24.20 o 
   7  36   0      365.08      404.26     43.91 o 
   8  36   0      151.01      183.15     43.89 o 
   9  36   0      873.41      857.77     43.90 o 
   1  37   0       23.26      137.17     25.62 o 
   2  37   0      868.90      886.69     43.77 o 
   3  37   0      227.08      298.83     34.41 o 
   4  37   0       44.03      130.33     27.43 o 
   5  37   0     4918.32     4754.52    114.86 o 
   6  37   0        0.03       25.00     24.60 o 
   7  37   0      302.52      347.72     44.56 o 
   8  37   0      765.78      815.83     52.09 o 
   9  37   0      822.31      908.52     64.71 o 
   0  38   0     8586.48     8715.07    290.68 o 
   1  38   0     1994.02     1803.60     65.40 o 
   2  38   0       85.78      190.92     33.82 o 
   3  38   0     2508.54     2298.85     77.13 o 
   4  38   0     3601.04     3507.39     99.72 o 
   5  38   0      703.19      759.22     34.75 o 
   6  38   0       57.01       83.60     24.65 o 
   7  38   0     1098.60     1189.42     78.51 o 
   8  38   0     2341.40     2545.47     92.24 o 
   9  38   0      703.79      671.45     42.30 o 
   1  39   0      518.46      448.35     37.68 o 
   2  39   0     7469.01     6977.97    188.73 o 
   3  39   0      107.29      172.70     33.95 o 
   4  39   0      225.87      266.41     31.72 o 
   5  39   0     4200.88     3922.57     97.73 o 
   6  39   0     1026.44     1109.94     41.42 o 
   7  39   0        7.87       28.60     49.68 o 
   8  39   0        3.55       43.43     44.11 o 
   9  39   0      289.85      315.48     37.40 o 
   0  40   0     1973.19     1948.65     87.34 o 
   1  40   0      460.71      473.37     40.77 o 
   2  40   0     1681.26     1761.33     66.81 o 
   3  40   0     4358.91     4283.60    123.77 o 
   4  40   0       17.47       61.75     30.26 o 
   5  40   0      142.09      191.86     30.83 o 
   6  40   0      899.96      988.88     46.35 o 
   7  40   0     1812.95     1742.01     87.84 o 
   8  40   0       16.54       58.04     44.78 o 
   1  41   0     2955.13     2825.34     89.81 o 
   2  41   0     6805.98     7065.57    191.81 o 
   3  41   0     4031.06     3952.47    128.99 o 
   4  41   0      749.53      706.44     39.32 o 
   5  41   0      249.56      207.58     31.44 o 
   6  41   0     1629.84     1540.05     62.06 o 
   7  41   0      158.16      200.02     53.41 o 
   8  41   0       67.26      112.24     45.79 o 
   0  42   0     1178.64     1339.14     73.02 o 
   1  42   0       74.02      197.01     37.45 o 
   2  42   0     1241.40     1158.75     54.52 o 
   3  42   0        1.78      107.97     40.04 o 
   4  42   0        4.19       49.62     31.86 o 
   5  42   0       45.73       71.54     29.93 o 
   6  42   0      635.64      707.80     62.18 o 
   7  42   0      739.31      750.60     65.50 o 
   8  42   0     1192.73     1196.71     78.95 o 
   1  43   0     1335.51     1502.08     62.08 o 
   2  43   0      214.60      215.91     38.05 o 
   3  43   0     1222.86     1077.55     58.09 o 
   4  43   0      843.75      832.41     42.28 o 
   5  43   0     1477.44     1570.36     57.17 o 
   6  43   0     1800.12     1743.08     88.70 o 
   7  43   0      696.87      686.98     64.66 o 
   8  43   0      325.63      338.39     49.77 o 
   0  44   0       14.90       44.54     46.67 o 
   1  44   0      502.79      572.24     44.47 o 
   2  44   0      616.93      682.71     50.70 o 
   3  44   0      309.75      350.16     44.49 o 
   4  44   0      365.00      403.87     38.89 o 
   5  44   0      894.05      894.05     43.96 o 
   6  44   0      513.69      648.79     63.68 o 
   7  44   0       43.75       62.70     59.28 o 
   1  45   0      224.08      368.93     42.24 o 
   2  45   0     1132.21     1197.28     63.85 o 
   3  45   0     1100.19     1108.37     60.85 o 
   4  45   0       75.98       79.99     32.77 o 
   5  45   0      289.45      213.53     31.20 o 
   6  45   0     2604.84     2511.76    112.37 o 
   7  45   0       73.70       11.10     56.00 o 
   0  46   0     2893.12     3030.48    120.80 o 
   1  46   0     1238.22     1295.44     66.34 o 
   2  46   0       32.53      103.35     43.71 o 
   3  46   0      181.98      239.11     45.67 o 
   4  46   0     1250.99     1215.39     52.68 o 
   5  46   0      436.34      432.75     45.43 o 
   6  46   0       20.18       78.76     56.61 o 
   7  46   0       20.85      -21.95     58.41 o 
   1  47   0     1025.04      964.97     58.72 o 
   2  47   0      605.38      589.78     52.19 o 
   3  47   0     1818.72     1959.79     83.73 o 
   4  47   0      211.35      205.89     34.23 o 
   5  47   0        4.80       45.65     82.14 o 
   6  47   0      333.16      361.85     61.33 o 
   0  48   0     1065.19     1006.32     78.68 o 
   1  48   0       50.94       53.09     45.47 o 
   2  48   0        0.90       15.70     45.28 o 
   3  48   0      791.69      864.70     57.04 o 
   4  48   0      960.01      976.25     47.09 o 
   5  48   0       14.79       78.02     88.09 o 
   6  48   0       95.19       80.85     59.07 o 
   1  49   0       52.73       81.95     39.87 o 
   2  49   0      426.74      398.54     51.50 o 
   3  49   0      680.84      676.98     57.97 o 
   4  49   0       71.30       81.68     33.00 o 
   5  49   0     1286.00     1173.66    113.91 o 
   0  50   0     1455.24     1484.17     99.75 o 
   1  50   0       73.45      114.45     44.42 o 
   2  50   0       87.35      134.34     47.87 o 
   3  50   0     1018.41      934.65     47.95 o 
   4  50   0       52.07       65.96     33.21 o 
   5  50   0        9.08       34.47     90.37 o 
   1  51   0      289.09      300.06     47.39 o 
   2  51   0     1836.00     2004.43     97.77 o 
   3  51   0      616.34      632.39     42.47 o 
   4  51   0      214.50      244.12     46.65 o 
   0  52   0     2871.49     3244.95    157.92 o 
   1  52   0        8.30       16.93     44.99 o 
   2  52   0      207.38      210.09     55.69 o 
   3  52   0       50.51       98.02     64.67 o 
   4  52   0      493.66      463.04    152.85 o 
   1  53   0      247.31      247.66     49.33 o 
   2  53   0      137.38       81.49     56.16 o 
   3  53   0       25.09       17.93     38.25 o 
   0  54   0      273.04      197.64     69.18 o 
   1  54   0      191.87      187.15     49.02 o 
   2  54   0       74.71      118.24     56.90 o 
   2   0   1    11646.02    10976.50    487.28 o 
   4   0   1    17769.31    18492.92    387.63 o 
   6   0   1    24192.75    23875.25    567.06 o 
   8   0   1      417.21      365.38     33.09 o 
  10   0   1     9815.45     9691.08    465.29 o 
  12   0   1      987.17      953.82     78.68 o 
   1   1   1     9295.54     9742.37    371.43 o 
   2   1   1    31246.25    32445.50    872.80 o 
   3   1   1    17158.49    17638.64    336.73 o 
   4   1   1     1348.00     1332.67     23.50 o 
   5   1   1      833.45      911.45     18.58 o 
   6   1   1     2140.53     2001.48     38.97 o 
   7   1   1     3333.14     3277.28     60.89 o 
   8   1   1    10085.14     9824.27    191.22 o 
   9   1   1      465.54      475.06     35.33 o 
  10   1   1      373.23      449.52     40.23 o 
  11   1   1      321.92      375.46     47.37 o 
  12   1   1     1431.64     1553.53     71.82 o 
   1   2   1      470.15      473.51     15.89 o 
   2   2   1    25262.12    26228.01    825.56 o 
   3   2   1    52194.18    53932.26   1019.20 o 
   4   2   1     4822.96     4787.60     82.08 o 
   5   2   1     9091.47     8800.53    140.14 o 
   6   2   1      674.98      666.02     17.66 o 
   7   2   1     3419.52     3421.54     67.01 o 
   8   2   1     1153.43     1172.98     35.01 o 
   9   2   1     2050.35     2001.87     74.65 o 
  10   2   1     1432.22     1408.03     61.72 o 
  11   2   1     3631.34     3642.58    117.30 o 
  12   2   1      637.29      703.97     51.72 o 
   0   3   1    50059.65    49689.79   2316.49 o 
   1   3   1      392.39      423.89     24.88 o 
   2   3   1    11367.96    12086.91    368.15 o 
   3   3   1     1075.08     1153.68     27.43 o 
   4   3   1    12944.20    12568.24    209.98 o 
   5   3   1     3510.08     3360.77     56.98 o 
   6   3   1      932.86      919.53     20.49 o 
   7   3   1     1221.07     1242.16     30.62 o 
   8   3   1     9186.57     9354.59    191.62 o 
   9   3   1      940.87      865.80     42.73 o 
  10   3   1      282.41      246.24     37.05 o 
  11   3   1      866.20      939.38     65.54 o 
  12   3   1     1503.66     1586.69     72.07 o 
   1   4   1     1360.42     1391.08     39.81 o 
   2   4   1    36665.53    37910.81    967.03 o 
   3   4   1    18745.85    19131.92    363.71 o 
   4   4   1     1190.01     1161.63     23.21 o 
   5   4   1     4016.16     3828.32     64.89 o 
   6   4   1     7786.15     7950.14    134.47 o 
   7   4   1     1330.25     1212.60     30.86 o 
   8   4   1      394.18      350.16     23.27 o 
   9   4   1     1641.99     1599.37     61.80 o 
  10   4   1     3063.09     2980.25    100.04 o 
  11   4   1     1902.56     1936.26     79.13 o 
  12   4   1       74.24       93.41     43.76 o 
   1   5   1    29904.78    29708.85    869.92 o 
   2   5   1     4165.18     4223.19     90.14 o 
   3   5   1     6240.84     6082.54    116.03 o 
   4   5   1     8814.24     9037.76    158.44 o 
   5   5   1    15001.62    15128.91    243.15 o 
   6   5   1      822.39      822.84     20.68 o 
   7   5   1     3126.94     3142.68     59.57 o 
   8   5   1      796.75      815.66     31.56 o 
   9   5   1     3322.19     3499.63    104.54 o 
  10   5   1      270.01      300.11     37.85 o 
  11   5   1     2957.62     3037.07    101.44 o 
  12   5   1      393.28      329.23     47.40 o 
   1   6   1    13106.04    13589.39    335.52 o 
   2   6   1    21816.79    22658.96    462.11 o 
   3   6   1     3803.28     3808.22     69.32 o 
   4   6   1     7239.23     7665.96    129.17 o 
   5   6   1     7437.93     7339.24    119.50 o 
   6   6   1     1499.80     1628.10     31.57 o 
   7   6   1     1065.65     1038.45     26.74 o 
   8   6   1      229.53      206.31     22.73 o 
   9   6   1     1007.15     1037.52     47.41 o 
  10   6   1      103.36       72.29     35.76 o 
  11   6   1     2179.38     2241.01     82.82 o 
  12   6   1      440.77      554.59     55.84 o 
   0   7   1    93576.58    91604.00   2903.30 o 
   1   7   1    33920.62    34995.57    830.03 o 
   2   7   1    20421.19    21636.83    416.66 o 
   3   7   1      765.32      925.56     18.12 o 
   4   7   1    24663.04    24561.16    400.94 o 
   5   7   1     4658.52     4547.62     73.88 o 
   6   7   1      794.47      687.93     19.26 o 
   7   7   1     3249.91     3085.77     56.87 o 
   8   7   1    16694.22    17242.27    386.12 o 
   9   7   1     1755.95     1757.11     87.60 o 
  10   7   1       20.09       14.63     35.24 o 
  11   7   1      194.35      224.12     41.53 o 
  12   7   1     3830.82     4000.10    128.05 o 
   1   8   1    26153.14    26819.89    527.91 o 
   2   8   1    29425.45    29896.52    571.09 o 
   3   8   1    13757.38    14269.99    221.60 o 
   4   8   1     1659.30     1703.26     29.54 o 
   5   8   1     8943.87     8964.26    144.88 o 
   6   8   1     1578.55     1665.23     33.24 o 
   7   8   1      103.02      130.26     14.54 o 
   8   8   1     3735.30     3547.79     85.12 o 
   9   8   1      716.61      663.60     40.54 o 
  10   8   1     1060.38     1029.34     51.93 o 
  11   8   1      902.79      873.18     51.38 o 
  12   8   1      685.96      783.08     53.89 o 
   0   9   1     9124.88     8788.26    236.16 o 
   1   9   1    19765.23    20509.86    360.33 o 
   2   9   1    13903.21    13759.72    241.64 o 
   3   9   1     6452.56     6577.82    112.52 o 
   4   9   1       87.49       69.96      6.27 o 
   5   9   1    10127.00    10173.79    156.25 o 
   6   9   1     5993.66     6000.67    103.49 o 
   7   9   1     3548.93     3346.07     57.81 o 
   8   9   1     2560.90     2363.52     61.28 o 
   9   9   1     2963.11     3055.03     99.54 o 
  10   9   1      704.75      720.63     45.47 o 
  11   9   1     1061.16     1028.81     56.92 o 
  12   9   1      315.18      326.83     47.73 o 
   1  10   1      907.34      902.35     20.38 o 
   2  10   1    60998.93    61059.40    984.10 o 
   3  10   1     2292.38     2561.26     44.55 o 
   4  10   1     5104.90     4723.45     75.01 o 
   5  10   1      380.29      348.66     11.01 o 
   6  10   1     8947.35     8842.54    150.60 o 
   7  10   1      724.27      829.72     22.92 o 
   8  10   1      297.76      221.66     24.10 o 
   9  10   1      693.85      637.23     40.79 o 
  10  10   1     4224.74     4382.91    133.69 o 
  11  10   1      728.79      789.22     50.15 o 
  12  10   1      656.07      599.85     51.31 o 
   0  11   1    24056.94    23955.41    586.53 o 
   1  11   1     1251.96     1373.03     23.22 o 
   2  11   1     5633.21     5791.83     98.34 o 
   3  11   1     1135.16     1272.82     23.30 o 
   4  11   1     7530.56     7697.27    113.47 o 
   5  11   1     1047.53     1097.31     23.48 o 
   6  11   1     3904.83     3543.03     59.80 o 
   7  11   1      835.33      786.02     24.87 o 
   8  11   1     3866.05     3625.60     90.78 o 
   9  11   1      203.95      259.36     34.41 o 
  10  11   1      296.32      352.40     39.57 o 
  11  11   1      117.09      150.16     41.30 o 
  12  11   1      724.53      780.36     54.35 o 
   1  12   1    20517.96    20320.49    329.95 o 
   2  12   1     4812.22     5313.19     81.16 o 
   3  12   1     4180.88     3808.91     55.75 o 
   4  12   1     3898.87     3590.21     50.44 o 
   5  12   1    13632.99    13771.44    212.39 o 
   6  12   1     3729.76     3722.95     66.76 o 
   7  12   1     7155.17     7106.25    143.52 o 
   8  12   1      106.47      182.69     23.67 o 
   9  12   1     6192.79     6019.69    182.78 o 
  10  12   1     2245.06     2273.81     79.97 o 
  11  12   1     1480.89     1604.62     68.15 o 
  12  12   1     1134.65     1158.11     67.85 o 
   0  13   1    30309.71    30248.74    742.03 o 
   1  13   1     9883.20     9691.14    174.42 o 
   2  13   1     6900.35     6853.69    115.04 o 
   3  13   1     1008.50     1208.56     20.81 o 
   4  13   1     5323.70     5321.84     83.22 o 
   5  13   1     5261.24     5147.54     77.11 o 
   6  13   1     1579.28     1583.71     31.12 o 
   7  13   1     1744.41     1917.85     49.48 o 
   8  13   1     3192.72     3201.20     81.40 o 
   9  13   1      259.57      246.58     35.11 o 
  10  13   1      307.19      401.71     40.34 o 
  11  13   1      102.33      139.23     44.56 o 
  12  13   1      281.10      332.23     47.80 o 
   1  14   1     4757.49     4568.93     73.98 o 
   2  14   1    14899.89    14281.78    216.09 o 
   3  14   1     5350.11     5456.86     80.40 o 
   4  14   1     8811.52     9335.17    137.75 o 
   5  14   1     7006.97     7007.87    103.64 o 
   6  14   1    15220.83    14797.65    237.41 o 
   7  14   1       28.10       73.19     16.59 o 
   8  14   1      363.95      351.38     33.53 o 
   9  14   1     1028.95     1048.10     53.68 o 
  10  14   1     6781.23     6808.29    195.79 o 
  11  14   1      940.46      967.34     53.62 o 
  12  14   1      265.61      307.25     48.31 o 
   0  15   1     5103.81     4913.63    118.79 o 
   1  15   1    21606.11    21292.44    351.80 o 
   2  15   1      272.16      341.64      9.48 o 
   3  15   1     2278.48     2117.82     33.86 o 
   4  15   1     3829.90     3721.08     58.43 o 
   5  15   1     6682.29     6630.11    105.63 o 
   6  15   1      483.08      466.95     15.47 o 
   7  15   1     8670.47     8021.51    164.34 o 
   8  15   1     1543.19     1604.09     61.25 o 
   9  15   1      976.58     1061.06     50.91 o 
  10  15   1      143.42      223.54     39.06 o 
  11  15   1      824.95      797.71     52.56 o 
  12  15   1      431.68      500.70     51.25 o 
   1  16   1    12015.27    11743.43    178.19 o 
   2  16   1     1143.67     1106.95     20.55 o 
   3  16   1    21557.68    21129.57    304.40 o 
   4  16   1     2856.46     2825.72     43.23 o 
   5  16   1     9682.98     9468.78    138.51 o 
   6  16   1      547.27      484.10     15.82 o 
   7  16   1     3711.59     3546.45     65.80 o 
   8  16   1      308.77      311.81     31.06 o 
   9  16   1     2174.95     2252.24     77.78 o 
  10  16   1      307.00      246.73     40.66 o 
  11  16   1      935.72     1038.30     61.21 o 
  12  16   1      221.54      282.04     47.93 o 
   0  17   1    16156.27    14799.06    380.91 o 
   1  17   1     6246.58     6021.28    102.66 o 
   2  17   1      449.34      524.64     12.14 o 
   3  17   1     4158.41     4131.29     57.93 o 
   4  17   1    17526.53    17213.25    233.63 o 
   5  17   1      525.59      504.41     12.91 o 
   6  17   1      233.52      292.95     14.92 o 
   7  17   1     8116.76     7812.44    134.34 o 
   8  17   1     7225.29     7033.44    192.33 o 
   9  17   1     2369.27     2445.67     84.21 o 
  10  17   1      125.00       74.06     39.22 o 
  11  17   1      504.46      509.71     59.70 o 
  12  17   1     3656.29     3519.98    133.45 o 
   1  18   1     2090.52     2132.20     32.51 o 
   2  18   1     4070.47     3972.95     57.01 o 
   3  18   1     6427.76     6153.94     80.73 o 
   4  18   1     2899.43     3002.54     44.52 o 
   5  18   1     5656.45     5759.29     86.58 o 
   6  18   1     1787.21     1898.20     36.83 o 
   7  18   1      179.14      251.95     17.14 o 
   8  18   1      767.83      873.37     42.44 o 
   9  18   1     1764.36     1712.69     62.62 o 
  10  18   1      487.77      486.36     45.08 o 
  11  18   1      651.60      722.69     51.76 o 
  12  18   1      324.25      442.47     51.53 o 
   0  19   1    10753.08    10044.01    204.84 o 
   1  19   1     5125.89     4631.51     72.82 o 
   2  19   1     4998.57     5276.42     69.99 o 
   3  19   1    13743.47    13484.75    194.08 o 
   4  19   1      949.37      945.81     17.61 o 
   5  19   1     4478.64     4442.79     74.33 o 
   6  19   1     2328.40     2272.74     43.99 o 
   7  19   1     9994.63     9926.26    170.75 o 
   8  19   1     4108.07     3917.78     92.81 o 
   9  19   1     4069.76     3871.53    119.20 o 
  10  19   1      100.58      127.36     40.23 o 
  11  19   1     1575.30     1683.84     73.03 o 
  12  19   1      163.26      110.14     47.66 o 
   1  20   1     5037.95     5113.76     78.27 o 
   2  20   1     4131.96     3982.41     55.35 o 
   3  20   1     1495.06     1482.62     24.75 o 
   4  20   1     3420.18     3439.13     49.31 o 
   5  20   1      445.99      419.86     14.57 o 
   6  20   1     3417.40     3359.98     62.32 o 
   7  20   1      548.76      596.60     23.73 o 
   8  20   1      501.00      561.82     29.33 o 
   9  20   1      294.51      307.91     44.76 o 
  10  20   1     2493.80     2359.51     86.14 o 
  11  20   1       14.71       78.33     43.67 o 
  12  20   1      622.68      558.64     52.85 o 
   0  21   1    33031.07    33075.78    717.80 o 
   1  21   1      484.69      638.23     14.88 o 
   2  21   1     4438.50     4523.46     57.64 o 
   3  21   1     1153.30     1228.09     20.56 o 
   4  21   1     9276.08     9330.51    125.59 o 
   5  21   1      544.56      555.32     15.80 o 
   6  21   1     2380.39     2282.53     45.41 o 
   7  21   1     1342.89     1257.35     36.96 o 
   8  21   1     4590.48     4642.92    116.04 o 
   9  21   1       44.22       64.70     36.45 o 
  10  21   1      177.18      255.57     43.09 o 
  11  21   1       94.53       99.53     44.83 o 
   1  22   1    12405.30    11902.50    179.44 o 
   2  22   1     2706.54     2678.00     38.69 o 
   3  22   1     7675.08     7473.88    101.54 o 
   4  22   1     3975.51     3842.74     57.26 o 
   5  22   1     1272.27     1336.92     27.41 o 
   6  22   1     8386.16     8291.49    145.66 o 
   7  22   1     2023.70     2017.88     50.03 o 
   8  22   1      140.92      131.80     24.80 o 
   9  22   1     1325.88     1411.94     60.48 o 
  10  22   1     3111.74     3071.17    109.16 o 
  11  22   1      364.23      479.26     49.70 o 
   0  23   1    10188.01     9873.71    215.04 o 
   1  23   1     4008.37     4155.82     55.23 o 
   2  23   1     2783.75     2842.68     38.78 o 
   3  23   1     1651.83     1760.96     28.54 o 
   4  23   1     1414.31     1498.45     25.48 o 
   5  23   1     4325.50     4376.64     72.04 o 
   6  23   1     1153.52     1151.69     32.89 o 
   7  23   1       66.54       83.33     20.58 o 
   8  23   1      889.20      834.73     39.36 o 
   9  23   1     1187.80     1199.96     58.66 o 
  10  23   1     1324.65     1360.59     82.17 o 
  11  23   1      243.55      298.00     53.64 o 
   1  24   1     4073.05     4131.50     54.24 o 
   2  24   1    12185.36    11706.75    157.01 o 
   3  24   1     3393.05     3324.33     46.94 o 
   4  24   1     1450.48     1498.87     26.16 o 
   5  24   1     3904.39     3956.80     65.95 o 
   6  24   1    10139.42     9956.90    193.37 o 
   7  24   1      977.28      983.93     33.86 o 
   8  24   1       96.30       66.47     21.80 o 
   9  24   1       66.09       88.94     38.56 o 
  10  24   1     4028.01     4116.84    125.49 o 
  11  24   1      546.78      596.61     52.34 o 
   0  25   1     6199.64     6032.17    112.34 o 
   1  25   1     5120.67     5310.99     74.61 o 
   2  25   1      629.29      766.04     20.04 o 
   3  25   1      793.84      858.97     17.69 o 
   4  25   1     2374.60     2398.71     37.41 o 
   5  25   1     2422.40     2461.83     46.09 o 
   6  25   1      137.00      169.08     21.05 o 
   7  25   1     3070.88     2928.48     66.79 o 
   8  25   1      187.68      157.57     22.75 o 
   9  25   1     1518.43     1624.66     67.78 o 
  10  25   1       17.53       54.44     42.66 o 
  11  25   1      181.30      192.31     47.48 o 
   1  26   1     5903.28     5814.48     74.29 o 
   2  26   1     2088.10     2046.44     29.45 o 
   3  26   1    13843.01    13089.95    184.40 o 
   4  26   1     1177.55     1120.41     23.73 o 
   5  26   1    13634.80    13374.43    211.51 o 
   6  26   1      352.05      405.36     21.64 o 
   7  26   1     1938.46     1992.72     51.65 o 
   8  26   1      132.36      103.39     22.92 o 
   9  26   1     2675.00     2814.58     96.55 o 
  10  26   1      249.70      251.85     45.04 o 
  11  26   1     1322.83     1374.33     68.45 o 
   0  27   1      490.32      484.62     19.36 o 
   1  27   1     4533.98     4531.77     62.15 o 
   2  27   1      254.29      354.37     13.10 o 
   3  27   1     6103.05     5920.87     90.01 o 
   4  27   1     2711.86     2645.47     45.92 o 
   5  27   1      565.22      754.76     23.94 o 
   6  27   1      260.21      308.05     22.20 o 
   7  27   1     4483.05     4349.38     99.26 o 
   8  27   1      569.53      615.99     29.20 o 
   9  27   1     1112.77     1226.59     64.90 o 
  10  27   1       61.70      114.69     44.36 o 
  11  27   1       71.79      121.31     48.31 o 
   1  28   1     3650.83     3690.63     50.43 o 
   2  28   1     2926.73     2866.34     43.45 o 
   3  28   1    10372.80    10211.01    157.38 o 
   4  28   1       12.70       27.07     13.07 o 
   5  28   1     2548.90     2474.88     49.08 o 
   6  28   1     4121.48     3887.06     89.32 o 
   7  28   1       42.28       86.96     23.62 o 
   8  28   1      537.28      566.18     29.38 o 
   9  28   1       14.07       89.65     43.04 o 
  10  28   1      373.19      574.77     51.22 o 
  11  28   1      568.86      629.99     55.09 o 
   0  29   1     4013.42     3862.30     86.74 o 
   1  29   1     7594.23     7532.57    104.72 o 
   2  29   1      553.71      605.43     16.27 o 
   3  29   1     2871.15     2762.11     48.93 o 
   4  29   1     4989.10     4990.85     83.67 o 
   5  29   1     1498.15     1508.00     36.28 o 
   6  29   1       60.17       72.59     21.99 o 
   7  29   1     2615.35     2483.05     64.17 o 
   8  29   1     1249.97     1227.59     45.91 o 
   9  29   1     1107.17     1186.03     62.11 o 
  10  29   1      123.70      218.65     47.62 o 
   1  30   1      875.94      982.00     23.51 o 
   2  30   1      804.41      828.70     22.93 o 
   3  30   1      565.16      559.50     18.61 o 
   4  30   1     5270.66     5203.79     95.02 o 
   5  30   1       19.54       76.04     26.71 o 
   6  30   1      845.65      885.91     35.72 o 
   7  30   1      128.73      164.42     27.70 o 
   8  30   1      325.95      398.39     29.64 o 
   9  30   1      418.51      391.87     55.95 o 
  10  30   1     2175.67     2221.01     84.00 o 
   0  31   1    18284.33    17928.63    476.68 o 
   1  31   1     4825.12     4734.73     79.23 o 
   2  31   1     2543.83     2541.88     43.58 o 
   3  31   1     2279.57     2230.19     44.03 o 
   4  31   1     5207.07     5054.94    102.33 o 
   5  31   1     1004.31     1002.85     49.72 o 
   6  31   1     3169.70     3088.70     80.20 o 
   7  31   1      372.19      399.52     30.91 o 
   8  31   1     6767.10     6909.10    197.55 o 
   9  31   1      152.76      167.81     55.03 o 
  10  31   1       33.54      144.51     58.40 o 
   1  32   1     1002.12     1126.56     28.78 o 
   2  32   1      835.76      856.66     24.16 o 
   3  32   1     1338.63     1374.71     33.99 o 
   4  32   1     3277.00     3233.71     65.38 o 
   5  32   1      125.21      170.54     31.44 o 
   6  32   1     1631.72     1659.58     53.31 o 
   7  32   1      990.52      982.23     40.59 o 
   8  32   1       85.40      132.95     34.66 o 
   9  32   1      179.30      196.00     56.53 o 
  10  32   1     2255.71     2289.77    102.68 o 
   0  33   1     4498.71     4173.77    109.13 o 
   1  33   1     4794.30     4462.02     87.62 o 
   2  33   1     6531.92     6265.91    109.25 o 
   3  33   1     4466.28     4481.18     82.40 o 
   4  33   1     2073.66     1993.56     47.67 o 
   5  33   1      867.31      889.99     40.83 o 
   6  33   1     2491.85     2582.01     92.38 o 
   7  33   1     1688.56     1796.80     61.15 o 
   8  33   1     2027.84     1925.63     73.53 o 
   9  33   1     1831.10     1714.37     88.37 o 
  10  33   1      218.58      183.57     59.49 o 
   1  34   1     2768.87     2877.37     56.66 o 
   2  34   1     4493.50     4476.41     88.18 o 
   3  34   1     1724.63     1738.46     39.90 o 
   4  34   1     1333.00     1356.51     38.22 o 
   5  34   1      988.94     1021.36     44.34 o 
   6  34   1     3263.11     3061.34    102.03 o 
   7  34   1      969.63     1012.48     42.21 o 
   8  34   1      160.67      191.55     36.06 o 
   9  34   1      264.95      339.56     59.47 o 
  10  34   1     1169.92     1173.99     92.69 o 
   0  35   1     1433.70     1386.82     80.93 o 
   1  35   1     1047.38     1043.10     32.20 o 
   2  35   1      619.53      577.17     22.22 o 
   3  35   1      217.37      244.13     19.87 o 
   4  35   1      914.08      974.69     32.85 o 
   5  35   1       12.70       37.82     30.86 o 
   6  35   1      788.20      850.39     45.05 o 
   7  35   1      867.85      869.43     41.64 o 
   8  35   1      825.64      819.65     45.51 o 
   9  35   1      499.93      567.82     82.62 o 
   1  36   1     1759.63     1723.53     49.36 o 
   2  36   1     3119.99     3100.62     60.00 o 
   3  36   1     7152.59     6769.46    140.14 o 
   4  36   1      605.46      597.95     25.74 o 
   5  36   1     1286.46     1245.69     52.31 o 
   6  36   1     2911.36     2831.71    104.12 o 
   7  36   1     1029.97      982.63     43.94 o 
   8  36   1        9.19       70.86     35.60 o 
   9  36   1     1021.55     1071.76     78.30 o 
   0  37   1     1134.93     1228.26     61.67 o 
   1  37   1      338.36      406.18     25.81 o 
   2  37   1      349.54      468.73     22.81 o 
   3  37   1      210.74      303.12     21.78 o 
   4  37   1      713.61      767.60     35.15 o 
   5  37   1      258.94      320.51     35.59 o 
   6  37   1       82.58      130.09     51.34 o 
   7  37   1     1872.56     1793.60     69.96 o 
   8  37   1      509.28      496.55     51.54 o 
   9  37   1      218.10      251.28     60.99 o 
   1  38   1     3838.55     3815.06     86.06 o 
   2  38   1     1513.65     1570.79     40.47 o 
   3  38   1     1774.21     1741.72     43.35 o 
   4  38   1       23.29       51.10     24.65 o 
   5  38   1     2707.53     2635.67     80.77 o 
   6  38   1     3580.30     3569.47    128.48 o 
   7  38   1      424.29      455.80     42.54 o 
   8  38   1       21.09       34.99     35.69 o 
   9  38   1      429.20      499.67     66.68 o 
   0  39   1     2844.46     2917.99    111.79 o 
   1  39   1     3404.72     3434.65     80.04 o 
   2  39   1     1334.99     1294.15     40.99 o 
   3  39   1     1084.98     1113.37     34.00 o 
   4  39   1     1339.38     1335.37     45.88 o 
   5  39   1      290.01      356.17     37.38 o 
   6  39   1      567.90      600.75     46.00 o 
   7  39   1      600.79      603.56     45.75 o 
   8  39   1      678.80      718.33     45.28 o 
   9  39   1      506.79      599.96     70.77 o 
   1  40   1     1609.23     1562.91     47.36 o 
   2  40   1     2345.63     2292.97     57.38 o 
   3  40   1      642.78      736.97     28.46 o 
   4  40   1      580.10      592.88     31.58 o 
   5  40   1      876.47      947.01     51.18 o 
   6  40   1       92.88      131.91     40.63 o 
   7  40   1      523.34      513.02     46.23 o 
   8  40   1      129.01      173.56     36.91 o 
   0  41   1     6083.43     5680.06    189.61 o 
   1  41   1     1950.06     1848.46     55.52 o 
   2  41   1     1186.91     1273.69     43.10 o 
   3  41   1      612.58      646.15     27.92 o 
   4  41   1     1569.37     1693.00     66.78 o 
   5  41   1      719.35      717.04     47.85 o 
   6  41   1      629.31      645.35     47.92 o 
   7  41   1      533.81      605.75     47.10 o 
   8  41   1     1102.95     1236.23     81.74 o 
   1  42   1      377.83      477.51     31.37 o 
   2  42   1      830.10      880.73     37.32 o 
   3  42   1      241.78      291.06     23.75 o 
   4  42   1     2214.11     2253.15     79.21 o 
   5  42   1      288.74      360.43     44.98 o 
   6  42   1       53.10      103.77     43.69 o 
   7  42   1      850.49      853.81     53.36 o 
   8  42   1      228.71      314.53     64.33 o 
   0  43   1     2197.61     1918.58     92.02 o 
   1  43   1     1024.49     1167.83     49.49 o 
   2  43   1      339.14      362.23     39.65 o 
   3  43   1     1183.39     1189.30     38.71 o 
   4  43   1     1068.49     1178.26     56.00 o 
   5  43   1      445.58      476.49     45.84 o 
   6  43   1      933.82      984.07     53.96 o 
   7  43   1      347.06      366.59     44.56 o 
   8  43   1     1916.34     1978.13    103.94 o 
   1  44   1     1101.76     1086.15     42.32 o 
   2  44   1      321.15      301.86     30.08 o 
   3  44   1     1207.49     1233.77     38.98 o 
   4  44   1     1196.09     1208.74     60.26 o 
   5  44   1      112.32      120.83     43.42 o 
   6  44   1      442.33      446.84     47.10 o 
   7  44   1      215.28      237.77     43.68 o 
   0  45   1      472.83      538.10     65.33 o 
   1  45   1     1567.07     1505.97     54.91 o 
   2  45   1      109.41      173.20     29.06 o 
   3  45   1      203.74      193.12     24.91 o 
   4  45   1     1141.31     1120.82     59.74 o 
   5  45   1      540.83      566.69     50.83 o 
   6  45   1      169.58      180.32     46.29 o 
   7  45   1     1027.87     1007.86     56.43 o 
   1  46   1      360.96      425.25     34.45 o 
   2  46   1     2805.77     2716.03     80.11 o 
   3  46   1     1151.17     1126.02     44.70 o 
   4  46   1      490.56      451.84     48.09 o 
   5  46   1      709.22      687.89     52.15 o 
   6  46   1      980.88     1079.75     59.92 o 
   7  46   1      227.35      195.50     44.11 o 
   0  47   1      340.10      289.14     59.94 o 
   1  47   1     1873.18     1868.84     63.89 o 
   2  47   1      196.66      277.25     31.74 o 
   3  47   1       79.20       73.40     55.67 o 
   4  47   1      176.17      168.12     53.66 o 
   5  47   1      618.07      606.12     52.62 o 
   6  47   1       57.12       87.13     45.71 o 
   1  48   1      543.14      596.92     37.71 o 
   2  48   1     1775.70     1790.23     58.79 o 
   3  48   1     1312.67     1323.22     92.86 o 
   4  48   1       31.10       13.77     62.27 o 
   5  48   1     2217.84     2114.92     88.54 o 
   6  48   1     1232.45     1296.46     73.24 o 
   0  49   1      519.14      529.15     62.45 o 
   1  49   1     1252.86     1306.76     51.93 o 
   2  49   1        7.87       44.25     29.30 o 
   3  49   1       43.21      146.08    116.88 o 
   4  49   1      197.63      267.23     66.49 o 
   5  49   1      907.76      979.31     65.38 o 
   1  50   1      867.22      938.95     44.57 o 
   2  50   1      551.17      518.00     43.31 o 
   3  50   1      783.70      691.15     79.65 o 
   4  50   1      480.15      433.04     71.69 o 
   5  50   1     1178.43     1176.48     79.51 o 
   0  51   1      599.92      647.54     66.49 o 
   1  51   1     1004.55      979.71     64.02 o 
   2  51   1      282.09      411.50     80.17 o 
   3  51   1       40.11       75.84     50.15 o 
   4  51   1      176.86      194.40     69.00 o 
   1  52   1       93.74      134.57     31.78 o 
   2  52   1     1205.66     1314.26     85.96 o 
   3  52   1      737.82      666.07     77.82 o 
   4  52   1      626.90      683.63     60.34 o 
   0  53   1      825.58      808.73     72.38 o 
   1  53   1      177.23      215.70     31.93 o 
   2  53   1      138.16      196.39    113.14 o 
   3  53   1      345.77      405.86     56.10 o 
   1  54   1      104.87      149.98     54.78 o 
   2  54   1      405.74      387.37     72.38 o 
   0   0   2     9310.71    10273.78    767.24 o 
   2   0   2    33582.75    34321.55   1182.23 o 
   4   0   2    30334.80    31361.81    771.92 o 
   6   0   2     1588.78     1582.60     39.07 o 
   8   0   2    29297.50    29255.58    892.11 o 
  10   0   2      652.41      785.91     87.76 o 
  12   0   2     3845.91     4421.33    149.14 o 
   1   1   2      326.58      313.48     18.91 o 
   2   1   2    23181.95    23970.19    500.10 o 
   3   1   2     4653.13     4862.81     95.89 o 
   4   1   2     6890.21     6992.81    130.59 o 
   5   1   2      649.84      648.32     15.59 o 
   6   1   2     3212.75     3130.56     52.99 o 
   7   1   2     2421.66     2384.98     48.32 o 
   8   1   2      564.37      715.60     29.27 o 
   9   1   2       76.32       59.51     21.01 o 
  10   1   2     1621.99     1718.18     50.69 o 
  11   1   2      184.85      137.52     27.13 o 
  12   1   2     1563.80     1802.32     54.01 o 
   0   2   2    11954.99    12430.31    477.24 o 
   1   2   2    62357.24    64834.30   1716.28 o 
   2   2   2     5939.49     6485.28    168.07 o 
   3   2   2    14209.30    14672.16    285.43 o 
   4   2   2    14144.26    14547.66    270.38 o 
   5   2   2     8275.46     7878.91    132.04 o 
   6   2   2     1980.90     1816.76     30.77 o 
   7   2   2     2584.57     2559.23     50.44 o 
   8   2   2     3067.07     2937.57     72.57 o 
   9   2   2     1948.34     1853.39     51.48 o 
  10   2   2      159.20      185.76     24.87 o 
  11   2   2     1136.35     1146.90     41.89 o 
  12   2   2     1415.77     1419.62     48.72 o 
   1   3   2    11960.63    12515.05    380.97 o 
   2   3   2    48449.01    49541.99   1266.61 o 
   3   3   2    13672.28    13750.61    262.56 o 
   4   3   2     6744.11     6757.78    125.76 o 
   5   3   2     1421.45     1318.70     27.29 o 
   6   3   2     4319.53     4039.93     60.97 o 
   7   3   2      758.18      714.85     25.08 o 
   8   3   2       90.86       41.37     18.24 o 
   9   3   2     1805.27     1726.25     49.80 o 
  10   3   2      882.98      961.25     36.03 o 
  11   3   2     1055.55     1130.72     42.70 o 
  12   3   2      990.92      913.93     38.32 o 
   1   4   2     7610.51     7361.02    202.11 o 
   2   4   2     2490.70     2306.92     59.31 o 
   3   4   2     8733.41     8764.63    168.27 o 
   4   4   2      530.43      365.61     15.44 o 
   5   4   2     6363.33     6458.99    112.09 o 
   6   4   2      269.69      248.22     12.45 o 
   7   4   2     5314.53     5385.03    109.97 o 
   8   4   2     1185.15     1125.63     36.23 o 
   9   4   2     2045.93     2125.53     58.10 o 
  10   4   2      247.20      226.14     25.39 o 
  11   4   2      138.42      220.97     28.03 o 
  12   4   2      705.05      705.88     35.31 o 
   1   5   2    12786.51    13294.16    273.19 o 
   2   5   2    12962.47    13878.20    283.92 o 
   3   5   2    18919.74    19176.93    336.58 o 
   4   5   2     2183.63     2370.71     42.38 o 
   5   5   2    49173.37    48527.25    789.47 o 
   6   5   2     1236.40     1144.28     25.12 o 
   7   5   2    13140.86    12949.25    254.13 o 
   8   5   2       26.05      -27.20     18.13 o 
   9   5   2     9729.51     9796.90    222.06 o 
  10   5   2      767.20      785.47     32.64 o 
  11   5   2     5389.96     5614.44    129.97 o 
  12   5   2      236.81      235.60     29.79 o 
   0   6   2    17439.06    19067.03   1065.44 o 
   1   6   2    20996.89    22034.81    471.30 o 
   2   6   2     5265.14     5322.79    103.80 o 
   3   6   2     1459.24     1441.33     25.69 o 
   4   6   2    13679.92    14469.30    252.07 o 
   5   6   2      326.86      274.74     12.19 o 
   6   6   2     1499.03     1430.32     28.38 o 
   7   6   2     6999.25     6940.26    145.07 o 
   8   6   2      580.66      595.58     26.23 o 
   9   6   2     2277.74     2181.09     59.04 o 
  10   6   2       83.48      100.31     24.66 o 
  11   6   2       79.68      176.00     27.36 o 
  12   6   2      593.78      641.20     34.22 o 
   1   7   2    10991.99    11579.82    219.37 o 
   2   7   2    75437.45    76278.14   1414.09 o 
   3   7   2     1004.34     1053.05     24.72 o 
   4   7   2     5111.38     5269.46     93.56 o 
   5   7   2     3037.07     2971.67     55.73 o 
   6   7   2    10742.88    10376.65    191.54 o 
   7   7   2     2179.10     2340.36     51.99 o 
   8   7   2      767.47      675.27     26.79 o 
   9   7   2     2034.17     2026.54     55.91 o 
  10   7   2     3259.80     3256.87     79.79 o 
  11   7   2     2448.78     2409.60     66.99 o 
  12   7   2      161.85      184.24     29.18 o 
   0   8   2    12529.66    13084.52    671.18 o 
   1   8   2    21952.33    22416.60    350.33 o 
   2   8   2      374.23      396.96      9.62 o 
   3   8   2      641.45      794.53     18.85 o 
   4   8   2    11996.16    12296.41    218.70 o 
   5   8   2     9904.59     9761.00    157.74 o 
   6   8   2     5124.84     5091.88     93.77 o 
   7   8   2      355.34      341.54     18.20 o 
   8   8   2     4966.49     4923.54    111.04 o 
   9   8   2      407.95      358.53     24.66 o 
  10   8   2      480.16      542.32     29.39 o 
  11   8   2      495.38      534.98     31.09 o 
  12   8   2     1245.13     1282.92     46.17 o 
   1   9   2     9363.94     8955.96    146.56 o 
   2   9   2    13056.56    13100.13    210.52 o 
   3   9   2    19387.74    19425.61    323.35 o 
   4   9   2     6650.73     6592.51    119.82 o 
   5   9   2     2093.41     2060.39     36.26 o 
   6   9   2     4598.35     4374.00     83.14 o 
   7   9   2     1921.28     1729.14     42.93 o 
   8   9   2     3092.11     3124.16     74.54 o 
   9   9   2     1167.31     1129.16     39.90 o 
  10   9   2     3151.10     3179.44     82.51 o 
  11   9   2      796.35      812.74     40.59 o 
  12   9   2      313.63      433.03     31.53 o 
   0  10   2     5378.40     5551.85    154.79 o 
   1  10   2    18080.30    18603.25    288.52 o 
   2  10   2     7278.90     7260.10    113.72 o 
   3  10   2     2568.85     2670.82     46.42 o 
   4  10   2    16617.85    16755.07    299.96 o 
   5  10   2     3082.73     2961.85     48.97 o 
   6  10   2     8689.81     8647.83    153.86 o 
   7  10   2     3231.46     3057.94     67.53 o 
   8  10   2    16337.31    16117.14    351.73 o 
   9  10   2      795.59      783.09     30.48 o 
  10  10   2      202.96      306.32     30.34 o 
  11  10   2      579.29      577.48     37.07 o 
  12  10   2     5502.27     5583.65    145.62 o 
   1  11   2     7341.48     7531.55    117.39 o 
   2  11   2      276.19      306.12     10.91 o 
   3  11   2     1448.00     1485.89     24.86 o 
   4  11   2    10125.34    10319.04    160.88 o 
   5  11   2      326.17      393.51     12.72 o 
   6  11   2     4229.92     4342.80     81.69 o 
   7  11   2     5117.81     5202.11    109.87 o 
   8  11   2       86.55      146.27     29.82 o 
   9  11   2      255.81      228.73     23.81 o 
  10  11   2     3794.94     3801.62    104.12 o 
  11  11   2      630.65      652.97     47.02 o 
  12  11   2      481.64      576.43     38.17 o 
   0  12   2    13206.23    13026.23    284.99 o 
   1  12   2    30390.33    29727.31    401.93 o 
   2  12   2     6919.02     6807.18    105.07 o 
   3  12   2    10404.03    10253.83    166.67 o 
   4  12   2     5629.54     5844.70     85.41 o 
   5  12   2    19193.88    19650.18    308.43 o 
   6  12   2     2017.85     1936.71     39.39 o 
   7  12   2     3894.64     3781.63     78.65 o 
   8  12   2     2382.63     2265.24     61.13 o 
   9  12   2     2415.73     2369.96     62.27 o 
  10  12   2      193.78      272.85     30.35 o 
  11  12   2     1247.80     1339.49     53.06 o 
  12  12   2      403.13      438.46     36.43 o 
   1  13   2     1352.81     1366.46     22.80 o 
   2  13   2    14538.63    14342.21    203.25 o 
   3  13   2     4599.16     4938.17     69.39 o 
   4  13   2    10053.79    10057.21    150.19 o 
   5  13   2     4740.63     4676.66     68.63 o 
   6  13   2      192.76      232.89     14.09 o 
   7  13   2     1840.40     1758.21     44.09 o 
   8  13   2      740.53      696.80     29.01 o 
   9  13   2     2009.23     2064.35     61.39 o 
  10  13   2      831.51      827.73     39.23 o 
  11  13   2     1663.17     1837.15     60.70 o 
  12  13   2     1389.90     1335.76     54.58 o 
   0  14   2    72739.96    72219.61   1426.34 o 
   1  14   2     8387.02     8418.56    125.97 o 
   2  14   2     2600.21     2725.62     36.56 o 
   3  14   2     2851.31     2936.87     41.95 o 
   4  14   2    25424.10    24934.38    385.92 o 
   5  14   2     4405.32     4533.85     67.04 o 
   6  14   2     1537.71     1481.44     32.85 o 
   7  14   2     4377.95     4407.14     92.22 o 
   8  14   2     3304.87     3357.66     78.57 o 
   9  14   2     1035.72     1023.14     41.43 o 
  10  14   2      261.64      213.17     30.34 o 
  11  14   2       92.49      191.35     37.81 o 
  12  14   2     3803.94     3987.46    106.93 o 
   1  15   2     2282.59     2548.77     33.12 o 
   2  15   2    20209.81    20836.45    273.08 o 
   3  15   2     2657.85     2707.25     39.78 o 
   4  15   2      637.25      706.54     14.74 o 
   5  15   2    10771.51    10556.00    153.63 o 
   6  15   2     5266.57     5308.98     94.20 o 
   7  15   2     2295.08     2341.77     49.22 o 
   8  15   2     1790.66     1641.78     47.79 o 
   9  15   2     4736.32     4722.12    120.30 o 
  10  15   2     1429.93     1403.01     53.45 o 
  11  15   2     4499.67     4649.59    122.75 o 
  12  15   2      404.09      432.66     35.78 o 
   0  16   2    10526.16    10469.87    176.19 o 
   1  16   2      835.40      815.63     13.16 o 
   2  16   2      959.33     1142.09     27.31 o 
   3  16   2     3966.77     3731.41     52.96 o 
   4  16   2     5910.58     6173.46     85.08 o 
   5  16   2      498.05      516.01     14.96 o 
   6  16   2      419.14      437.64     16.95 o 
   7  16   2     8835.17     8677.84    173.06 o 
   8  16   2     1425.21     1354.48     49.69 o 
   9  16   2     4748.53     4891.66    123.97 o 
  10  16   2       16.26       55.94     29.92 o 
  11  16   2      639.43      752.82     39.36 o 
  12  16   2      663.49      617.16     38.77 o 
   1  17   2    10792.09    10746.83    149.64 o 
   2  17   2    26853.59    26662.59    362.13 o 
   3  17   2    16477.13    16391.29    218.85 o 
   4  17   2     1950.45     2023.21     32.20 o 
   5  17   2      305.72      277.77     12.59 o 
   6  17   2     9508.83     9264.25    159.35 o 
   7  17   2      650.85      611.44     23.39 o 
   8  17   2       13.26        0.33     23.83 o 
   9  17   2      594.76      605.89     33.55 o 
  10  17   2     2301.53     2339.41     70.84 o 
  11  17   2     1040.43     1118.83     47.09 o 
  12  17   2      310.07      321.56     34.90 o 
   0  18   2    11996.31    12317.05    212.22 o 
   1  18   2     8630.28     8664.85    120.79 o 
   2  18   2      314.57      337.05      9.95 o 
   3  18   2      748.02      825.39     15.66 o 
   4  18   2     1039.98     1057.92     20.87 o 
   5  18   2      952.55      920.85     20.35 o 
   6  18   2     1375.44     1367.16     29.97 o 
   7  18   2     2369.82     2268.67     55.86 o 
   8  18   2      736.00      614.85     31.54 o 
   9  18   2     1504.62     1465.45     58.73 o 
  10  18   2       54.48       42.33     29.92 o 
  11  18   2      182.16      157.49     34.33 o 
  12  18   2       17.63        2.95     31.57 o 
   1  19   2    23707.84    23917.22    303.86 o 
   2  19   2      192.06      170.34      7.84 o 
   3  19   2    21465.60    20927.57    276.99 o 
   4  19   2     4656.43     4593.12     62.21 o 
   5  19   2     3696.42     3615.38     63.28 o 
   6  19   2     2048.72     2021.63     44.62 o 
   7  19   2     4007.17     4198.10     93.38 o 
   8  19   2      420.95      491.76     29.80 o 
   9  19   2      862.70      909.60     40.61 o 
  10  19   2      845.74      910.44     42.35 o 
  11  19   2      331.00      383.60     35.39 o 
  12  19   2      601.44      668.23     39.16 o 
   0  20   2      246.49      351.80     16.61 o 
   1  20   2     4213.41     4123.10     52.00 o 
   2  20   2     2568.98     2585.69     36.48 o 
   3  20   2     1127.05     1064.09     18.27 o 
   4  20   2     1612.35     1517.60     25.46 o 
   5  20   2     2678.03     2567.70     43.12 o 
   6  20   2     4009.87     3978.22     77.41 o 
   7  20   2     4470.64     4446.23    100.81 o 
   8  20   2     4573.48     4640.39    119.18 o 
   9  20   2     1456.10     1373.67     53.89 o 
  10  20   2      302.56      346.24     33.21 o 
  11  20   2      502.00      499.03     37.22 o 
   1  21   2     1207.19     1159.19     18.40 o 
   2  21   2     2447.80     2440.20     31.84 o 
   3  21   2      433.71      447.88     11.37 o 
   4  21   2     4736.17     4597.18     67.66 o 
   5  21   2     2299.00     2290.94     39.39 o 
   6  21   2    11531.92    11212.77    227.09 o 
   7  21   2      416.82      405.99     26.29 o 
   8  21   2      745.06      718.23     33.77 o 
   9  21   2      119.05      143.66     29.48 o 
  10  21   2     4593.39     4681.57    126.76 o 
  11  21   2      318.25      332.28     35.98 o 
   0  22   2    19166.71    19132.02    325.17 o 
   1  22   2     4471.79     4043.75     52.18 o 
   2  22   2     4580.34     4559.08     57.05 o 
   3  22   2    11067.39    10987.56    139.78 o 
   4  22   2     6958.02     6908.10     94.01 o 
   5  22   2     8313.34     8173.13    125.83 o 
   6  22   2     5257.10     5123.54    109.84 o 
   7  22   2     4220.32     3926.83     95.01 o 
   8  22   2     1087.67     1150.86     45.97 o 
   9  22   2     1839.81     1763.23     58.55 o 
  10  22   2      345.96      383.95     35.24 o 
  11  22   2      313.60      255.29     34.54 o 
   1  23   2      386.69      326.24      9.18 o 
   2  23   2     6630.52     6566.81     88.27 o 
   3  23   2     5235.13     5167.46     70.02 o 
   4  23   2     4291.05     4255.92     63.92 o 
   5  23   2      211.52      200.08     14.55 o 
   6  23   2     2750.64     2828.76     63.34 o 
   7  23   2       73.27      117.31     24.13 o 
   8  23   2      140.69      194.15     28.17 o 
   9  23   2       56.53       72.57     29.74 o 
  10  23   2     1602.88     1647.58     59.46 o 
  11  23   2       74.13       39.06     33.57 o 
   0  24   2    45216.09    43502.46    759.42 o 
   1  24   2     2898.73     2796.14     35.89 o 
   2  24   2      742.43      763.23     14.70 o 
   3  24   2     2337.37     2323.16     34.96 o 
   4  24   2    11701.49    11331.81    183.93 o 
   5  24   2     1017.98     1017.52     25.98 o 
   6  24   2     2169.04     2242.53     56.95 o 
   7  24   2     3952.70     3987.91    100.55 o 
   8  24   2     2313.51     2353.58     75.03 o 
   9  24   2     1496.37     1635.16     56.88 o 
  10  24   2      572.40      634.84     38.81 o 
  11  24   2      684.81      737.35     43.61 o 
   1  25   2      730.05      792.90     14.54 o 
   2  25   2      937.29      933.92     18.32 o 
   3  25   2     3029.69     2869.23     43.78 o 
   4  25   2      646.38      719.61     20.57 o 
   5  25   2     3880.38     3891.53     74.29 o 
   6  25   2      437.53      425.41     21.02 o 
   7  25   2      228.65      302.08     27.71 o 
   8  25   2      556.33      529.28     34.08 o 
   9  25   2     3153.04     3203.16     90.25 o 
  10  25   2     2119.53     2156.62     69.54 o 
  11  25   2     1091.36     1179.67     52.84 o 
   0  26   2      537.90      542.94     17.70 o 
   1  26   2     2394.89     2485.03     33.03 o 
   2  26   2       99.35      132.31     10.19 o 
   3  26   2     7657.06     7360.71    108.59 o 
   4  26   2      509.80      495.60     18.54 o 
   5  26   2     1839.98     1875.09     43.64 o 
   6  26   2      246.98      260.22     19.90 o 
   7  26   2     9287.95     9205.88    224.59 o 
   8  26   2      583.37      585.61     36.53 o 
   9  26   2     6229.26     6238.83    158.70 o 
  10  26   2      387.36      411.24     36.76 o 
  11  26   2     1286.07     1425.36     54.91 o 
   1  27   2     5355.71     5160.13     65.77 o 
   2  27   2     8305.75     8124.81    112.46 o 
   3  27   2    10760.50    10472.60    169.79 o 
   4  27   2     1004.45      952.16     27.58 o 
   5  27   2     2106.37     2041.49     44.38 o 
   6  27   2     6071.09     5921.39    127.73 o 
   7  27   2     2603.63     2764.17     72.31 o 
   8  27   2      117.78      120.76     30.18 o 
   9  27   2     2498.21     2618.31     79.07 o 
  10  27   2      295.27      341.22     36.09 o 
  11  27   2      923.46      942.52     46.55 o 
   0  28   2    10326.10     9782.13    190.19 o 
   1  28   2     3389.05     3087.20     45.05 o 
   2  28   2     1017.93     1056.41     21.26 o 
   3  28   2      535.14      643.03     19.63 o 
   4  28   2     2219.15     2250.12     50.25 o 
   5  28   2     1510.55     1536.79     41.14 o 
   6  28   2      400.71      431.52     23.58 o 
   7  28   2     2022.16     2037.04     61.90 o 
   8  28   2     1436.22     1472.31     54.93 o 
   9  28   2      600.14      562.46     51.60 o 
  10  28   2       60.08       71.35     33.90 o 
  11  28   2      160.10       88.78     34.77 o 
   1  29   2     7915.19     7612.03    103.50 o 
   2  29   2     5524.38     5410.91     80.33 o 
   3  29   2    12315.85    11965.37    208.16 o 
   4  29   2     4852.71     4757.85     95.85 o 
   5  29   2     2625.45     2694.28     56.63 o 
   6  29   2     5253.07     5201.59    115.00 o 
   7  29   2     1214.49     1231.53     47.78 o 
   8  29   2      254.64      255.99     32.88 o 
   9  29   2      864.94      851.22     42.57 o 
  10  29   2     1294.91     1277.15     55.88 o 
   0  30   2     3042.05     2869.81     65.66 o 
   1  30   2     1303.27     1387.20     27.71 o 
   2  30   2      432.87      452.37     14.29 o 
   3  30   2      858.22      949.91     26.86 o 
   4  30   2     2145.33     2202.15     47.97 o 
   5  30   2     1459.62     1516.53     41.98 o 
   6  30   2      978.48     1013.63     34.57 o 
   7  30   2      109.31      150.57     30.12 o 
   8  30   2     1080.77     1058.87     47.91 o 
   9  30   2      336.95      328.45     36.03 o 
  10  30   2      310.90      349.72     37.70 o 
   1  31   2      418.49      439.17     15.10 o 
   2  31   2     4774.61     4813.35     79.01 o 
   3  31   2      225.51      242.80     20.28 o 
   4  31   2     2016.51     1985.09     46.67 o 
   5  31   2      388.79      387.35     24.19 o 
   6  31   2     6213.51     6143.02    135.56 o 
   7  31   2      888.25      932.53     48.93 o 
   8  31   2      311.00      329.25     40.35 o 
   9  31   2      326.17      365.25     37.25 o 
  10  31   2     3663.83     3889.97    110.73 o 
   0  32   2    13452.01    13047.57    317.73 o 
   1  32   2       97.59      106.97     12.78 o 
   2  32   2     1329.66     1424.12     28.46 o 
   3  32   2     3485.20     3415.01     73.75 o 
   4  32   2      992.20     1026.34     33.28 o 
   5  32   2      290.02      348.22     25.82 o 
   6  32   2     3247.10     3258.39     88.18 o 
   7  32   2      912.22      993.45     53.17 o 
   8  32   2      562.94      602.34     47.31 o 
   9  32   2      800.03      778.87     43.95 o 
  10  32   2      597.66      591.14     41.55 o 
   1  33   2     3025.45     2820.56     51.07 o 
   2  33   2     3797.77     3892.79     73.76 o 
   3  33   2     6298.59     6452.41    129.74 o 
   4  33   2     3019.17     3019.70     71.75 o 
   5  33   2     1077.09     1145.75     41.95 o 
   6  33   2      400.71      428.84     33.55 o 
   7  33   2     2512.19     2489.00     90.40 o 
   8  33   2      204.16      237.09     42.56 o 
   9  33   2      305.07      402.40     38.26 o 
  10  33   2      142.89      223.70     37.62 o 
   0  34   2    12372.88    11717.68    275.71 o 
   1  34   2     2252.46     2173.60     41.04 o 
   2  34   2     1600.42     1701.84     39.35 o 
   3  34   2     4367.23     4441.58     95.49 o 
   4  34   2     3871.96     3866.36     88.23 o 
   5  34   2     2216.30     2312.17     62.19 o 
   6  34   2     1062.24     1076.88     49.21 o 
   7  34   2     2477.24     2659.75     89.40 o 
   8  34   2      336.27      338.34     47.49 o 
   9  34   2     1461.73     1630.11     61.93 o 
  10  34   2      809.25      810.25     45.93 o 
   1  35   2     1866.01     1910.63     38.29 o 
   2  35   2     5413.87     5178.99    105.49 o 
   3  35   2     1278.32     1265.78     44.85 o 
   4  35   2      550.16      599.52     31.38 o 
   5  35   2      506.01      575.77     31.92 o 
   6  35   2      295.70      331.40     30.55 o 
   7  35   2      536.38      612.35     47.32 o 
   8  35   2       84.85       85.59     41.62 o 
   9  35   2     1240.02     1371.62     57.90 o 
   0  36   2     1699.67     1589.23     50.66 o 
   1  36   2     2060.55     2027.08     43.22 o 
   2  36   2      259.01      389.21     22.43 o 
   3  36   2     3939.64     3779.15     88.47 o 
   4  36   2     1933.78     1910.26     56.74 o 
   5  36   2      109.57      114.41     29.06 o 
   6  36   2       19.49       15.23     28.06 o 
   7  36   2     4169.32     4433.10    134.49 o 
   8  36   2      630.81      683.20     50.26 o 
   9  36   2     1245.78     1331.36     69.54 o 
   1  37   2     1419.46     1313.45     36.39 o 
   2  37   2     1603.68     1531.07     49.90 o 
   3  37   2     3742.52     3712.21     93.97 o 
   4  37   2       87.51      154.42     29.10 o 
   5  37   2      711.45      743.83     38.30 o 
   6  37   2      777.41      774.97     41.89 o 
   7  37   2      497.06      474.64     47.52 o 
   8  37   2        5.66       50.00     44.12 o 
   9  37   2     1030.51     1085.04     60.14 o 
   0  38   2     6354.48     6623.65    170.82 o 
   1  38   2     1613.76     1714.47     43.26 o 
   2  38   2      275.88      257.82     28.60 o 
   3  38   2      346.45      438.75     30.48 o 
   4  38   2     5102.97     5061.42    133.00 o 
   5  38   2     1380.82     1411.88     52.01 o 
   6  38   2      222.50      251.87     34.62 o 
   7  38   2      316.80      286.05     54.42 o 
   8  38   2      877.86      969.25     59.11 o 
   9  38   2       21.09       60.08     47.06 o 
   1  39   2     2236.48     2166.75     51.54 o 
   2  39   2      284.44      357.31     29.58 o 
   3  39   2     3618.93     3540.90     86.94 o 
   4  39   2     1124.49     1179.11     45.18 o 
   5  39   2       49.06       83.00     30.42 o 
   6  39   2     1838.04     1826.53     70.30 o 
   7  39   2      347.92      367.67     65.57 o 
   8  39   2      101.35       83.22     53.78 o 
   0  40   2     2142.05     2033.06     65.16 o 
   1  40   2     3674.79     3659.44     80.20 o 
   2  40   2     1375.43     1232.81     43.60 o 
   3  40   2      178.16      219.39     29.90 o 
   4  40   2     1116.30     1134.92     45.93 o 
   5  40   2      777.75      699.45     39.77 o 
   6  40   2      265.52      316.41     40.17 o 
   7  40   2       98.07       54.79     53.42 o 
   8  40   2      805.31      805.59     67.56 o 
   1  41   2     2665.28     2696.96     60.12 o 
   2  41   2      355.09      414.12     34.75 o 
   3  41   2      566.13      644.70     34.86 o 
   4  41   2      687.47      744.86     39.77 o 
   5  41   2     1887.81     1766.36     59.16 o 
   6  41   2     2780.01     2649.38     90.96 o 
   7  41   2      702.02      671.84     64.24 o 
   8  41   2      368.53      461.49    102.65 o 
   0  42   2     1850.22     1757.10     79.57 o 
   1  42   2      666.16      766.38     28.03 o 
   2  42   2      660.42      715.66     37.81 o 
   3  42   2      765.85      749.62     43.40 o 
   4  42   2      167.28      195.18     33.54 o 
   5  42   2      590.20      653.85     39.81 o 
   6  42   2     1464.37     1398.58     59.44 o 
   7  42   2      348.87      378.17     71.14 o 
   8  42   2      747.42      779.43     77.59 o 
   1  43   2     2626.42     2680.05     62.71 o 
   2  43   2     2537.62     2664.93     77.08 o 
   3  43   2     1148.07     1207.03     53.53 o 
   4  43   2     1675.56     1632.27     63.02 o 
   5  43   2     1612.16     1496.60     60.49 o 
   6  43   2      170.60      208.78     37.90 o 
   7  43   2     1027.87     1148.68     90.52 o 
   0  44   2     4557.96     4535.94    163.54 o 
   1  44   2       77.34       98.75     22.27 o 
   2  44   2      894.83     1014.02     46.54 o 
   3  44   2      448.86      507.97     43.26 o 
   4  44   2      623.42      694.75     43.93 o 
   5  44   2      278.08      316.56     38.64 o 
   6  44   2     1193.61     1250.70     86.67 o 
   7  44   2      867.12      783.87     80.17 o 
   1  45   2      268.74      260.77     29.54 o 
   2  45   2     3157.91     3113.82     97.49 o 
   3  45   2      381.15      458.69     40.94 o 
   4  45   2      837.84      849.12     46.96 o 
   5  45   2      457.07      353.11     39.99 o 
   6  45   2      138.91      232.56     68.97 o 
   7  45   2      346.33      386.14     71.69 o 
   0  46   2       60.14      113.10     31.75 o 
   1  46   2      259.05      306.83     29.91 o 
   2  46   2      180.53      260.39     39.06 o 
   3  46   2     1080.53     1103.22     53.21 o 
   4  46   2     1655.90     1653.43     67.36 o 
   5  46   2      120.42      117.62     38.29 o 
   6  46   2      446.83      422.77     56.84 o 
   1  47   2      187.06      243.20     32.53 o 
   2  47   2      736.71      742.10     46.95 o 
   3  47   2      536.87      481.19     41.90 o 
   4  47   2       21.50       86.92     39.06 o 
   5  47   2     1233.58     1337.17     61.36 o 
   6  47   2      442.27      408.89     55.51 o 
   0  48   2     1711.13     1607.16     96.65 o 
   1  48   2     3153.40     3119.36     91.05 o 
   2  48   2       76.79      121.82     39.10 o 
   3  48   2      858.48      865.77     48.72 o 
   4  48   2     1809.99     1838.07     71.26 o 
   5  48   2     1936.26     1840.34     68.90 o 
   6  48   2      156.28      194.72     62.85 o 
   1  49   2      974.41     1058.97     48.91 o 
   2  49   2      396.45      393.34     34.87 o 
   3  49   2      719.69      730.25     48.02 o 
   4  49   2      107.41      136.99     40.43 o 
   5  49   2       84.10      130.72     39.35 o 
   1  50   2     1935.35     1893.69     66.78 o 
   2  50   2      166.76      160.52     33.09 o 
   3  50   2      239.57      241.23     42.11 o 
   4  50   2      106.44      173.47     41.21 o 
   5  50   2     1003.70     1080.57     53.63 o 
   1  51   2      315.24      408.18     34.45 o 
   2  51   2       37.11       67.01     32.60 o 
   3  51   2       87.12      112.42     41.99 o 
   4  51   2      339.01      319.09     43.02 o 
   1  52   2       17.97       24.05     41.05 o 
   2  52   2      860.89      914.62     43.16 o 
   3  52   2      174.02      192.03     42.34 o 
   1  53   2      273.19      297.70     41.63 o 
   2  53   2     2810.50     2719.04     88.05 o 
   1  54   2      175.80      238.26     83.92 o 
   2   0   3    15701.08    15816.81    433.28 o 
   4   0   3     5009.89     4518.10    113.63 o 
   6   0   3    17391.72    16958.34    382.24 o 
   8   0   3        0.78        0.87     20.18 o 
  10   0   3     7907.92     7786.96    247.61 o 
  12   0   3     1220.40     1188.32    161.84 o 
   0   1   3    52001.66    54471.57   2440.27 o 
   1   1   3     3749.40     3790.50     84.51 o 
   2   1   3     3303.09     3270.45     63.88 o 
   3   1   3     4349.60     4225.46     65.27 o 
   4   1   3     9187.18     8846.23    141.28 o 
   5   1   3    10481.39    10582.28    195.69 o 
   6   1   3     6782.18     6776.44    109.53 o 
   7   1   3     1379.30     1150.40     25.84 o 
   8   1   3      585.39      594.16     23.15 o 
   9   1   3      867.74      743.94     28.19 o 
  10   1   3      230.34      349.22     37.87 o 
  11   1   3      206.80      158.54     36.45 o 
  12   1   3      421.77      441.01     93.23 o 
   1   2   3    34238.63    36335.66    753.98 o 
   2   2   3     1441.83     1498.93     28.61 o 
   3   2   3    12249.94    12442.33    208.03 o 
   4   2   3    17948.67    18650.05    292.34 o 
   5   2   3     5382.30     5272.82     91.71 o 
   6   2   3     9743.30     9510.22    162.03 o 
   7   2   3     5831.91     5890.94     94.12 o 
   8   2   3      221.36      229.94     15.84 o 
   9   2   3     2296.89     2243.49     58.07 o 
  10   2   3     5103.81     5162.69    116.51 o 
  11   2   3      340.72      324.03     38.24 o 
  12   2   3      680.36      682.54     98.01 o 
   1   3   3      586.95      684.82     18.84 o 
   2   3   3     6400.22     6532.40    109.89 o 
   3   3   3     3782.21     3939.11     64.83 o 
   4   3   3     6626.74     6132.69    101.72 o 
   5   3   3      452.38      491.70     13.10 o 
   6   3   3     6469.05     6451.32    105.23 o 
   7   3   3    13794.92    13561.77    268.57 o 
   8   3   3     3161.88     2949.05     66.85 o 
   9   3   3     3519.15     3575.55     82.78 o 
  10   3   3       28.38       16.83     23.29 o 
  11   3   3      438.51      438.92     41.80 o 
  12   3   3     1229.47     1173.32    113.87 o 
   1   4   3    17456.49    17351.47    337.50 o 
   2   4   3     8938.32     9326.06    152.68 o 
   3   4   3    16395.30    15821.48    264.66 o 
   4   4   3     9406.08     9774.73    160.17 o 
   5   4   3     6377.46     6528.25     97.17 o 
   6   4   3     2869.33     2724.73     48.84 o 
   7   4   3     2059.35     1971.66     36.89 o 
   8   4   3      611.04      635.76     23.18 o 
   9   4   3      425.80      471.62     22.06 o 
  10   4   3      766.52      760.63     32.16 o 
  11   4   3      261.85      268.93     41.87 o 
  12   4   3      309.35      213.28    106.39 o 
   0   5   3    12650.28    14081.11    398.84 o 
   1   5   3    24435.02    25904.09    555.82 o 
   2   5   3      483.42      585.43     13.74 o 
   3   5   3    10570.02    10141.03    166.82 o 
   4   5   3     1828.63     1794.11     35.18 o 
   5   5   3     7888.25     7823.06    135.94 o 
   6   5   3      365.45      349.98     18.25 o 
   7   5   3    13557.60    12960.41    249.69 o 
   8   5   3      808.88      825.92     27.24 o 
   9   5   3     7281.42     7330.66    162.29 o 
  10   5   3       32.71        1.00     21.30 o 
  11   5   3      920.57      906.04     45.52 o 
  12   5   3      187.20       96.15     87.41 o 
   1   6   3    19674.35    20438.36    402.49 o 
   2   6   3    15386.99    16129.25    284.72 o 
   3   6   3    29083.24    29684.12    488.22 o 
   4   6   3     5556.43     6012.49     99.50 o 
   5   6   3      874.08      773.42     18.34 o 
   6   6   3     8005.87     7719.99    132.73 o 
   7   6   3      559.28      566.11     21.81 o 
   8   6   3     1419.34     1374.05     37.21 o 
   9   6   3     1733.05     1749.41     46.69 o 
  10   6   3     2616.65     2544.93     70.01 o 
  11   6   3     1354.91     1341.43     54.14 o 
  12   6   3      116.52      125.96     92.67 o 
   0   7   3    10420.10    10015.40    322.27 o 
   1   7   3     9140.28     9238.44    185.43 o 
   2   7   3     1154.71     1197.39     23.50 o 
   3   7   3     2506.31     2650.26     44.61 o 
   4   7   3    16113.39    15511.40    256.64 o 
   5   7   3     2968.21     3160.35     52.70 o 
   6   7   3     1047.75     1035.56     23.59 o 
   7   7   3     2717.22     2660.23     54.93 o 
   8   7   3     7071.93     6868.01    143.03 o 
   9   7   3     1851.83     1728.36     47.89 o 
  10   7   3      102.76      145.12     22.33 o 
  11   7   3      123.31      169.33     41.74 o 
  12   7   3     3683.11     3775.97    205.56 o 
   1   8   3     5317.80     5228.02    110.93 o 
   2   8   3     1199.67     1288.51     25.44 o 
   3   8   3     3921.86     3969.05     63.89 o 
   4   8   3     3388.08     3076.60     48.97 o 
   5   8   3      286.16      289.17     11.21 o 
   6   8   3     2668.29     2557.25     51.78 o 
   7   8   3     3188.90     3023.55     63.31 o 
   8   8   3      644.81      656.85     23.95 o 
   9   8   3     1044.56      982.50     33.40 o 
  10   8   3     4793.58     4765.79    119.54 o 
  11   8   3     2330.25     2376.50     82.61 o 
  12   8   3       53.00       44.89     87.41 o 
   0   9   3    13053.04    12583.77    369.75 o 
   1   9   3    30279.30    31832.26    532.72 o 
   2   9   3     3011.50     2947.38     44.60 o 
   3   9   3     6683.04     6747.08    109.20 o 
   4   9   3    10445.70    11005.83    172.27 o 
   5   9   3     8424.34     8372.94    140.71 o 
   6   9   3     2075.52     1951.95     40.94 o 
   7   9   3     5740.41     5448.30    107.29 o 
   8   9   3      113.33      124.23     20.10 o 
   9   9   3      491.72      507.16     23.19 o 
  10   9   3      449.85      489.33     35.37 o 
  11   9   3      406.82      482.01     35.59 o 
  12   9   3       59.07      -19.20     89.99 o 
   1  10   3     8425.43     8920.93    161.44 o 
   2  10   3     9563.31     9800.63    146.75 o 
   3  10   3      759.15      688.52     15.43 o 
   4  10   3     6015.16     6048.66    103.70 o 
   5  10   3     3685.08     3407.85     57.17 o 
   6  10   3     8374.75     7921.98    134.41 o 
   7  10   3     1203.08     1214.78     32.08 o 
   8  10   3      139.02      128.40     19.77 o 
   9  10   3      209.36      198.85     19.40 o 
  10  10   3     2822.41     2926.92     98.12 o 
  11  10   3      687.12      696.29     40.35 o 
  12  10   3      740.91      705.61    101.71 o 
   0  11   3     4408.80     4176.33     97.04 o 
   1  11   3     1361.42     1333.02     23.02 o 
   2  11   3     3358.99     3441.76     53.07 o 
   3  11   3     1997.01     2093.22     38.65 o 
   4  11   3     2256.64     2194.29     41.36 o 
   5  11   3      588.02      564.27     15.85 o 
   6  11   3      499.53      498.88     16.05 o 
   7  11   3     2811.34     2932.29     62.94 o 
   8  11   3     2411.99     2514.13     61.38 o 
   9  11   3      247.40      296.03     20.65 o 
  10  11   3      381.11      407.40     35.44 o 
  11  11   3       21.41       25.62     31.86 o 
  12  11   3     1115.75     1141.03     64.84 o 
   1  12   3    16269.19    17166.66    267.37 o 
   2  12   3     4488.73     4435.41     60.41 o 
   3  12   3    13033.91    12661.94    187.59 o 
   4  12   3     5173.94     5053.18     82.41 o 
   5  12   3     4351.07     4051.85     61.17 o 
   6  12   3      543.74      585.74     16.64 o 
   7  12   3     4874.00     4904.68    102.73 o 
   8  12   3      480.99      490.58     24.88 o 
   9  12   3     1727.60     1766.74     48.98 o 
  10  12   3      391.05      414.03     56.67 o 
  11  12   3     1323.56     1311.57     66.62 o 
  12  12   3      768.67      853.26     58.82 o 
   0  13   3    10106.89    11357.64    280.28 o 
   1  13   3     1370.46     1589.71     25.17 o 
   2  13   3      619.35      630.29     13.10 o 
   3  13   3     3417.74     3404.05     53.94 o 
   4  13   3     7036.41     6721.18    102.52 o 
   5  13   3     2128.67     2086.96     34.26 o 
   6  13   3     2718.99     2674.38     43.91 o 
   7  13   3     5308.00     5165.86    101.56 o 
   8  13   3     7199.51     6973.04    155.43 o 
   9  13   3      594.56      686.92     27.60 o 
  10  13   3      296.15      295.38     34.78 o 
  11  13   3       24.66       15.20     32.60 o 
  12  13   3      594.88      695.85     54.83 o 
   1  14   3     2753.35     2782.83     37.82 o 
   2  14   3    19914.97    19779.30    263.02 o 
   3  14   3     8409.46     7820.61    110.70 o 
   4  14   3     3722.67     3665.76     53.90 o 
   5  14   3      581.43      616.31     14.36 o 
   6  14   3     6043.63     5775.66     96.58 o 
   7  14   3      544.54      548.85     19.57 o 
   8  14   3      726.38      715.53     27.52 o 
   9  14   3      629.06      662.95     26.98 o 
  10  14   3     1854.48     1900.92     74.06 o 
  11  14   3      232.88      209.85     35.78 o 
  12  14   3      581.44      584.61     70.60 o 
   0  15   3      769.32      664.05     16.15 o 
   1  15   3     9029.87     9081.09    129.67 o 
   2  15   3     4716.67     5073.71     70.47 o 
   3  15   3     8123.84     8159.20    105.51 o 
   4  15   3     5111.45     5162.92     71.85 o 
   5  15   3     3380.05     3206.43     48.75 o 
   6  15   3      711.84      777.57     20.81 o 
   7  15   3     7385.54     7146.47    134.29 o 
   8  15   3     3287.07     3355.24     75.86 o 
   9  15   3     2101.55     2161.22     57.42 o 
  10  15   3       77.07      143.86     33.44 o 
  11  15   3      783.77      822.99     45.75 o 
  12  15   3      447.54      439.70     36.69 o 
   1  16   3     2046.82     1873.45     28.13 o 
   2  16   3     3039.34     2998.95     40.83 o 
   3  16   3     3990.17     3947.59     49.81 o 
   4  16   3     1453.85     1477.93     23.50 o 
   5  16   3     7649.66     7690.69    121.67 o 
   6  16   3     1384.56     1281.74     28.82 o 
   7  16   3     2120.40     2216.59     51.66 o 
   8  16   3      396.80      392.89     21.53 o 
   9  16   3     3399.79     3355.03     80.72 o 
  10  16   3     2114.23     2110.05     77.49 o 
  11  16   3     3252.80     3195.62    103.49 o 
  12  16   3      160.39      147.34     34.72 o 
   0  17   3    27054.95    26621.41    460.67 o 
   1  17   3     5562.19     5249.39     72.79 o 
   2  17   3      547.90      657.11     12.18 o 
   3  17   3      480.57      531.75     11.32 o 
   4  17   3    14859.57    14596.76    200.14 o 
   5  17   3     3114.92     3078.46     44.69 o 
   6  17   3     1937.33     1869.74     38.74 o 
   7  17   3     1113.57     1115.91     29.42 o 
   8  17   3     3616.60     3432.43     84.05 o 
   9  17   3      121.18      103.99     19.47 o 
  10  17   3      221.16      297.27     37.12 o 
  11  17   3      136.76      231.95     41.00 o 
  12  17   3      223.26      307.67     96.41 o 
   1  18   3      128.72      196.20      7.15 o 
   2  18   3      769.28      754.99     13.52 o 
   3  18   3     1297.64     1198.73     20.13 o 
   4  18   3     5748.20     5833.27     81.96 o 
   5  18   3     4839.33     4593.41     68.25 o 
   6  18   3      161.00      150.66     15.06 o 
   7  18   3      679.78      648.64     23.54 o 
   8  18   3      845.98      853.56     32.19 o 
   9  18   3     1483.80     1517.74     45.63 o 
  10  18   3     2944.98     2964.77     97.38 o 
  11  18   3     2247.44     2313.53     83.19 o 
   0  19   3     3544.88     3462.51     70.09 o 
   1  19   3    20469.02    20283.77    256.46 o 
   2  19   3     3345.73     3237.73     43.98 o 
   3  19   3     3689.71     3530.27     47.51 o 
   4  19   3      223.54      306.73     10.85 o 
   5  19   3     4704.64     4517.26     69.71 o 
   6  19   3     1275.88     1199.45     29.70 o 
   7  19   3     1656.31     1619.46     38.17 o 
   8  19   3      677.54      742.80     29.38 o 
   9  19   3      295.24      339.20     27.13 o 
  10  19   3      136.75      175.38     35.85 o 
  11  19   3     1015.11     1139.75     56.07 o 
   1  20   3     2850.43     2908.05     38.77 o 
   2  20   3    15625.63    15455.82    203.01 o 
   3  20   3     1580.07     1613.10     23.86 o 
   4  20   3     9087.83     8677.75    117.98 o 
   5  20   3     3025.57     2842.60     47.56 o 
   6  20   3     3667.82     3498.56     71.60 o 
   7  20   3     2151.10     2213.14     50.31 o 
   8  20   3      723.60      794.27     31.43 o 
   9  20   3      445.89      456.61     29.52 o 
  10  20   3     1713.98     1811.44     71.24 o 
  11  20   3      576.53      588.93     44.46 o 
   0  21   3     5698.33     5444.46     95.54 o 
   1  21   3     5053.59     5006.67     61.17 o 
   2  21   3     5793.65     5817.88     75.22 o 
   3  21   3      290.09      301.84     10.00 o 
   4  21   3     4953.59     4791.54     67.95 o 
   5  21   3     2118.42     2032.23     39.74 o 
   6  21   3     4109.01     4051.06     81.29 o 
   7  21   3      800.01      785.57     26.01 o 
   8  21   3     7477.22     7446.13    169.10 o 
   9  21   3       37.21       15.45     24.70 o 
  10  21   3      409.45      390.66     39.89 o 
  11  21   3      159.26      205.77     39.87 o 
   1  22   3     3518.95     3431.85     41.43 o 
   2  22   3    16087.81    15909.19    192.98 o 
   3  22   3     5053.68     4840.25     65.73 o 
   4  22   3     3019.62     3000.86     47.11 o 
   5  22   3     1408.20     1452.89     29.04 o 
   6  22   3      208.48      215.87     17.38 o 
   7  22   3     1661.79     1656.26     43.33 o 
   8  22   3       73.43      176.79     21.28 o 
   9  22   3      631.45      706.40     34.37 o 
  10  22   3        7.79        1.74     36.80 o 
  11  22   3     1252.44     1301.88     62.61 o 
   0  23   3     2441.59     2360.81     45.90 o 
   1  23   3     7406.30     7428.49     91.84 o 
   2  23   3     3019.49     3201.80     40.08 o 
   3  23   3     1631.13     1562.24     26.05 o 
   4  23   3     1148.23     1124.01     23.87 o 
   5  23   3      787.21      753.39     21.50 o 
   6  23   3     3030.56     2801.14     62.05 o 
   7  23   3     2828.89     2771.13     59.68 o 
   8  23   3     5387.23     5329.46    120.75 o 
   9  23   3       23.18       43.35     25.53 o 
  10  23   3      275.57      350.16     40.81 o 
  11  23   3      195.59      215.42     40.75 o 
   1  24   3      211.74      289.09      9.01 o 
   2  24   3    19827.45    19404.37    251.25 o 
   3  24   3      760.85      700.84     16.01 o 
   4  24   3      515.10      509.56     15.98 o 
   5  24   3     2799.64     2895.71     50.60 o 
   6  24   3     3686.90     3796.01     75.28 o 
   7  24   3      780.54      766.66     25.58 o 
   8  24   3      290.18      332.99     26.83 o 
   9  24   3     1218.40     1297.47     52.93 o 
  10  24   3     2093.50     2191.56     84.79 o 
  11  24   3      752.34      756.61     50.22 o 
   0  25   3      261.11      298.80     14.56 o 
   1  25   3    11395.59    11360.55    138.93 o 
   2  25   3       38.44       72.02     10.36 o 
   3  25   3     1288.22     1192.15     22.19 o 
   4  25   3      869.86      895.45     24.11 o 
   5  25   3     4149.26     4195.62     77.36 o 
   6  25   3      102.13       97.23     18.19 o 
   7  25   3     1598.40     1655.62     44.08 o 
   8  25   3     1152.18     1150.52     50.62 o 
   9  25   3      386.21      440.30     34.52 o 
  10  25   3      111.99      119.22     55.65 o 
  11  25   3      650.23      676.01     49.36 o 
   1  26   3     2016.32     2034.44     28.21 o 
   2  26   3      395.34      410.55     11.83 o 
   3  26   3     4542.81     4480.73     64.37 o 
   4  26   3      612.97      665.30     18.89 o 
   5  26   3     8058.92     8296.79    157.16 o 
   6  26   3      194.14      193.72     21.18 o 
   7  26   3     1912.53     1932.89     54.60 o 
   8  26   3      205.54      181.10     26.01 o 
   9  26   3     4249.90     4349.49    125.13 o 
  10  26   3      163.71      267.28     62.39 o 
  11  26   3     2513.52     2573.58     92.82 o 
   0  27   3     3409.52     3326.05     82.29 o 
   1  27   3    14209.97    13439.22    174.97 o 
   2  27   3      343.08      386.91     12.84 o 
   3  27   3      234.11      292.39     13.41 o 
   4  27   3     2837.99     2768.23     55.22 o 
   5  27   3     2200.77     2386.06     59.65 o 
   6  27   3       75.31       81.49     22.49 o 
   7  27   3      630.85      613.19     28.56 o 
   8  27   3     1580.40     1633.32     54.45 o 
   9  27   3      305.69      405.08     35.36 o 
  10  27   3       48.66       51.66     66.22 o 
   1  28   3     3167.33     3311.72     47.48 o 
   2  28   3     8759.25     8272.81    122.71 o 
   3  28   3     4739.78     4670.72     74.51 o 
   4  28   3     1918.59     1808.91     38.44 o 
   5  28   3     8592.19     8212.50    168.34 o 
   6  28   3     1041.53     1059.42     35.28 o 
   7  28   3      979.32     1050.86     37.25 o 
   8  28   3       35.87       81.68     26.19 o 
   9  28   3      944.89      991.80     58.40 o 
  10  28   3      856.45      833.23     70.09 o 
   0  29   3      711.51      708.42     30.06 o 
   1  29   3     6873.06     6438.02     99.31 o 
   2  29   3     1039.85     1099.20     27.26 o 
   3  29   3     2281.69     2286.39     39.86 o 
   4  29   3      454.61      560.26     20.64 o 
   5  29   3     3723.16     3712.05     86.01 o 
   6  29   3     1247.14     1310.16     39.60 o 
   7  29   3     1443.56     1412.55     44.32 o 
   8  29   3     1897.81     1940.55     61.48 o 
   9  29   3      719.05      773.62     44.67 o 
  10  29   3       33.33       -8.35     54.13 o 
   1  30   3      202.04      276.44     13.08 o 
   2  30   3     5355.71     5315.67     91.79 o 
   3  30   3      282.05      270.00     15.09 o 
   4  30   3     3655.84     3676.32     68.13 o 
   5  30   3      443.92      440.02     25.30 o 
   6  30   3     2190.88     2128.66     54.50 o 
   7  30   3       43.10       61.00     23.58 o 
   8  30   3        9.15      109.34     32.66 o 
   9  30   3      707.12      653.12     40.84 o 
  10  30   3       57.03       57.23     57.60 o 
   0  31   3     7403.86     7575.98    188.17 o 
   1  31   3       70.00      116.43     12.87 o 
   2  31   3      592.31      733.38     19.71 o 
   3  31   3      680.93      713.04     21.09 o 
   4  31   3     7977.66     7674.15    141.77 o 
   5  31   3       58.80       44.07     22.39 o 
   6  31   3     1054.60     1037.90     37.13 o 
   7  31   3      900.28      864.37     34.59 o 
   8  31   3     6107.89     6204.52    158.96 o 
   9  31   3      830.72      810.54     47.43 o 
  10  31   3       19.83       63.23     58.84 o 
   1  32   3     3918.72     3639.75     62.44 o 
   2  32   3     2966.03     2941.85     51.40 o 
   3  32   3      142.05      216.74     15.41 o 
   4  32   3     4238.18     4068.74     79.79 o 
   5  32   3      221.15      246.58     24.70 o 
   6  32   3      117.42      125.00     24.78 o 
   7  32   3      167.51      207.05     25.86 o 
   8  32   3      828.83      987.95     41.70 o 
   9  32   3      343.05      452.70     60.17 o 
  10  32   3      301.71      280.69     70.54 o 
   0  33   3     3271.49     3206.42     98.78 o 
   1  33   3     3167.01     3052.40     58.39 o 
   2  33   3     3438.70     3278.67     56.15 o 
   3  33   3     1492.66     1478.61     31.70 o 
   4  33   3      950.50      932.51     29.49 o 
   5  33   3     2444.58     2339.45     66.15 o 
   6  33   3     2077.01     2112.38     57.08 o 
   7  33   3      344.26      351.36     27.69 o 
   8  33   3     3572.30     3395.80     95.89 o 
   9  33   3      647.25      667.35     67.16 o 
  10  33   3      468.89      492.98     75.54 o 
   1  34   3      179.24      269.67     17.06 o 
   2  34   3     2271.85     2309.77     43.66 o 
   3  34   3      418.00      475.51     19.10 o 
   4  34   3     2864.64     2698.54     60.73 o 
   5  34   3      755.53      808.58     33.29 o 
   6  34   3     3460.53     3429.76     83.39 o 
   7  34   3      112.08      162.82     26.67 o 
   8  34   3      254.87      244.24     30.45 o 
   9  34   3     1389.44     1541.85     99.61 o 
   0  35   3     1430.59     1346.70     69.56 o 
   1  35   3     7283.72     6983.15    140.45 o 
   2  35   3      310.99      358.75     18.26 o 
   3  35   3      870.95      903.50     24.57 o 
   4  35   3      723.51      688.73     26.62 o 
   5  35   3     2646.86     2881.12     75.22 o 
   6  35   3     1103.70     1154.79     39.50 o 
   7  35   3     1111.92     1126.68     40.69 o 
   8  35   3      200.31      215.32     32.38 o 
   9  35   3      753.85      814.95     81.89 o 
   1  36   3     4815.10     4863.52     97.52 o 
   2  36   3     1357.48     1444.36     35.90 o 
   3  36   3      117.99      167.77     18.03 o 
   4  36   3      592.65      651.01     28.71 o 
   5  36   3     4845.64     5025.86    119.22 o 
   6  36   3      977.62     1039.32     37.99 o 
   7  36   3     1617.63     1658.56     53.54 o 
   8  36   3      134.62       94.18     31.52 o 
   9  36   3     1729.66     1902.96    185.07 o 
   0  37   3      689.23      804.18     58.47 o 
   1  37   3     2753.09     3030.67     68.75 o 
   2  37   3      516.43      515.72     21.67 o 
   3  37   3        0.71       39.07     17.76 o 
   4  37   3     1696.02     1602.07     46.21 o 
   5  37   3     2412.60     2489.52     69.14 o 
   6  37   3      116.08      106.71     28.32 o 
   7  37   3      628.55      713.81     37.93 o 
   8  37   3      511.95      563.75     35.34 o 
   9  37   3      207.15      239.78     73.97 o 
   1  38   3     1923.20     2061.78     52.95 o 
   2  38   3     6100.60     5946.62    131.42 o 
   3  38   3     2800.74     2627.92     64.37 o 
   4  38   3      433.76      446.90     25.79 o 
   5  38   3     1288.68     1290.89     49.78 o 
   6  38   3     1336.91     1395.71     50.75 o 
   7  38   3      451.20      472.47     34.41 o 
   8  38   3      165.81      178.59     30.59 o 
   0  39   3      761.36      796.30     60.10 o 
   1  39   3     2655.39     2657.10     66.71 o 
   2  39   3       54.78      152.43     21.72 o 
   3  39   3     1526.70     1628.62     45.63 o 
   4  39   3      310.89      305.13     23.55 o 
   5  39   3      697.41      799.92     38.65 o 
   6  39   3       46.89       45.11     29.70 o 
   7  39   3     1552.66     1556.70     55.47 o 
   8  39   3      799.19      819.32     39.74 o 
   1  40   3     1677.14     1652.89     48.68 o 
   2  40   3     2233.56     2277.41     57.39 o 
   3  40   3     3349.51     3368.76     85.39 o 
   4  40   3      535.16      578.35     31.86 o 
   5  40   3       10.14       52.31     30.01 o 
   6  40   3      343.51      291.06     31.97 o 
   7  40   3      575.03      716.00     38.08 o 
   8  40   3      141.19      139.52     31.31 o 
   0  41   3      997.37     1131.85     72.32 o 
   1  41   3      608.40      646.67     40.50 o 
   2  41   3      642.13      636.81     27.63 o 
   3  41   3      331.35      398.63     28.27 o 
   4  41   3     2210.65     2166.36     66.70 o 
   5  41   3      692.43      720.37     38.00 o 
   6  41   3      393.96      443.68     33.77 o 
   7  41   3     1839.31     1803.98     59.70 o 
   8  41   3     1659.66     1726.04     58.68 o 
   1  42   3     1940.96     1912.16     68.67 o 
   2  42   3      283.80      319.28     24.51 o 
   3  42   3     1900.32     1885.09     55.63 o 
   4  42   3     1109.52     1046.17     47.61 o 
   5  42   3       89.38      172.77     37.61 o 
   6  42   3      320.43      330.32     34.00 o 
   7  42   3      450.47      478.87     36.50 o 
   0  43   3     2213.14     2086.39    110.72 o 
   1  43   3      617.51      738.25     43.27 o 
   2  43   3      972.19      939.42     34.77 o 
   3  43   3     1354.10     1379.43     48.36 o 
   4  43   3     1051.56     1055.65     39.69 o 
   5  43   3     1711.47     1767.04     79.36 o 
   6  43   3      859.59      877.53     40.65 o 
   7  43   3      737.85      848.93     42.82 o 
   1  44   3      566.04      612.93     41.70 o 
   2  44   3      676.78      705.61     35.02 o 
   3  44   3       28.72       86.93     23.78 o 
   4  44   3     1233.89     1146.05     43.11 o 
   5  44   3      350.12      361.78     47.95 o 
   6  44   3     1224.99     1329.28     48.90 o 
   7  44   3      209.33      177.73     34.51 o 
   0  45   3     3631.37     3683.34    215.79 o 
   1  45   3      223.24      279.84     38.81 o 
   2  45   3     1006.18     1037.10     36.94 o 
   3  45   3      213.30      222.37     24.86 o 
   4  45   3     1249.59     1263.45     55.69 o 
   5  45   3        2.14       -5.74     44.96 o 
   6  45   3      710.45      800.49     40.76 o 
   1  46   3     1857.19     2021.84     77.75 o 
   2  46   3      317.86      353.28     34.28 o 
   3  46   3     1500.17     1446.10     43.73 o 
   4  46   3      326.43      337.85     36.09 o 
   5  46   3      630.05      645.91     62.18 o 
   6  46   3      404.02      425.34     51.67 o 
   0  47   3      386.08      510.99     74.93 o 
   1  47   3      759.79      783.61     50.86 o 
   2  47   3      125.87      109.62     37.57 o 
   3  47   3      267.14      274.26     25.40 o 
   4  47   3      949.84      889.87     45.29 o 
   5  47   3      106.57       87.55     45.48 o 
   6  47   3       42.26       81.41     37.03 o 
   1  48   3      825.61      847.82     52.92 o 
   2  48   3      687.30      712.25     64.04 o 
   3  48   3      526.38      548.36     28.58 o 
   4  48   3       11.94       59.98     35.27 o 
   5  48   3       35.79       52.56     45.92 o 
   0  49   3       18.42       19.09     52.47 o 
   1  49   3      378.79      430.03     47.11 o 
   2  49   3       50.18      141.25     42.53 o 
   3  49   3      926.71      902.82     46.72 o 
   4  49   3      376.71      382.20     37.85 o 
   5  49   3      101.00       75.27     38.05 o 
   1  50   3      848.37      897.70     55.25 o 
   2  50   3      495.01      465.64     46.95 o 
   3  50   3      807.34      834.24     46.33 o 
   4  50   3       93.17      149.70     45.66 o 
   0  51   3     1119.66     1117.07     88.41 o 
   1  51   3       57.75       53.12     44.18 o 
   2  51   3      569.79      545.81     53.06 o 
   3  51   3      580.09      635.08     41.64 o 
   4  51   3      976.54      981.85     61.21 o 
   1  52   3      285.00      352.12     47.02 o 
   2  52   3      713.87      745.39     52.54 o 
   3  52   3      352.74      416.80     47.87 o 
   0  53   3     2375.43     2408.12    126.62 o 
   1  53   3      638.81      693.35     52.75 o 
   2  53   3      630.39      683.70     43.91 o 
   0   0   4    23520.44    23842.78   1359.15 o 
   2   0   4     5452.02     5573.46    166.97 o 
   4   0   4    18329.69    18458.29    362.14 o 
   6   0   4     1065.93     1026.65     35.73 o 
   8   0   4     2405.35     2203.57     87.62 o 
  10   0   4      856.29      729.77    118.38 o 
  12   0   4     1853.16     1822.19    190.31 o 
   1   1   4     1903.86     1886.90     52.11 o 
   2   1   4    41291.41    42718.93    900.66 o 
   3   1   4     1729.95     1918.29     36.98 o 
   4   1   4     2157.16     1876.49     30.35 o 
   5   1   4     4209.23     4259.58     75.24 o 
   6   1   4     9958.93     9800.74    159.28 o 
   7   1   4     1063.36     1169.04     42.94 o 
   8   1   4      159.91      130.30     26.38 o 
   9   1   4     1549.43     1446.09     98.01 o 
  10   1   4      542.86      517.73     77.88 o 
  11   1   4     1284.58     1347.40    110.20 o 
  12   1   4      744.75      621.30     98.01 o 
   1   2   4    10243.28    10807.49    285.34 o 
   2   2   4      787.99      742.41     22.11 o 
   3   2   4     6213.22     5906.17    102.38 o 
   4   2   4     7742.34     8089.54    116.34 o 
   5   2   4     2509.98     2425.39     39.81 o 
   6   2   4     3729.75     3670.05     62.84 o 
   7   2   4    11210.57    11097.49    274.12 o 
   8   2   4     4058.41     3984.47    101.61 o 
   9   2   4     2341.96     2467.27    134.04 o 
  10   2   4       94.39       25.18     68.34 o 
  11   2   4     1509.07     1633.06    114.44 o 
  12   2   4     1293.10     1463.17    123.44 o 
   1   3   4     6433.17     6468.13    175.98 o 
   2   3   4     3615.71     3655.21     74.55 o 
   3   3   4     3158.26     2947.84     50.38 o 
   4   3   4     4054.25     4039.98     57.89 o 
   5   3   4    11802.84    11820.59    179.03 o 
   6   3   4     9084.10     9293.95    149.06 o 
   7   3   4     6400.66     6167.08    158.19 o 
   8   3   4      263.80      314.98     28.17 o 
   9   3   4     1824.15     1862.14    119.88 o 
  10   3   4     2326.23     2406.42    147.81 o 
  11   3   4     2655.94     2446.41    202.30 o 
  12   3   4       97.10      199.45    101.15 o 
   0   4   4     5956.20     6399.82    264.16 o 
   1   4   4    28957.60    29629.02    752.09 o 
   2   4   4      509.36      479.07     14.81 o 
   3   4   4     8625.36     8700.93    142.36 o 
   4   4   4     4985.45     4905.03     71.27 o 
   5   4   4    13226.10    13665.48    202.69 o 
   6   4   4      121.13      136.83     13.61 o 
   7   4   4     2605.03     2524.47     69.00 o 
   8   4   4     1469.68     1538.06     54.41 o 
   9   4   4     2752.13     2479.06    136.69 o 
  10   4   4      286.16      242.00     72.03 o 
  11   4   4      885.66      973.87     97.47 o 
  12   4   4      832.02     1046.37    110.69 o 
   1   5   4    30454.50    31428.86    634.74 o 
   2   5   4     4527.76     4551.48     77.64 o 
   3   5   4    18221.95    17610.37    283.62 o 
   4   5   4      787.42      880.43     17.69 o 
   5   5   4     1136.17     1158.40     23.18 o 
   6   5   4      956.14      847.55     21.77 o 
   7   5   4     1525.84     1562.16     49.76 o 
   8   5   4     2088.17     2019.03     62.82 o 
   9   5   4     2639.17     2466.51    141.45 o 
  10   5   4      730.56      552.08     82.07 o 
  11   5   4     1933.01     1787.55    123.92 o 
  12   5   4      153.88      149.48     90.05 o 
   0   6   4    28995.97    30252.38   1191.78 o 
   1   6   4    11511.77    11235.15    225.64 o 
   2   6   4      160.17      173.33      8.40 o 
   3   6   4     7553.16     7951.68    139.25 o 
   4   6   4    10269.02     9979.66    152.84 o 
   5   6   4     9357.15     9156.57    134.23 o 
   6   6   4      579.39      525.02     17.68 o 
   7   6   4      240.86      184.65     24.16 o 
   8   6   4     3662.46     3657.94    104.81 o 
   9   6   4      762.88      788.82     79.39 o 
  10   6   4      274.96      337.09     75.14 o 
  11   6   4     1232.67     1244.06    117.63 o 
  12   6   4     1056.85     1087.90    113.90 o 
   1   7   4       96.45      144.50      8.79 o 
   2   7   4     8967.37     9023.88    176.33 o 
   3   7   4      201.42      160.28      9.95 o 
   4   7   4     3600.22     3695.85     59.88 o 
   5   7   4     4183.39     3830.22     62.75 o 
   6   7   4     9066.33     9256.84    149.78 o 
   7   7   4      610.14      641.83     30.67 o 
   8   7   4       53.46       89.15     31.24 o 
   9   7   4     4172.03     4092.40    193.32 o 
  10   7   4     2138.66     2180.22    146.21 o 
  11   7   4     1724.53     1698.81    120.74 o 
  12   7   4       19.47       77.95     87.37 o 
   0   8   4    16493.87    18087.01    969.54 o 
   1   8   4      773.71      858.13     25.67 o 
   2   8   4     7056.95     7385.00    129.46 o 
   3   8   4     7326.02     7533.20    135.51 o 
   4   8   4    12956.99    12825.39    203.21 o 
   5   8   4     2166.93     2299.61     41.32 o 
   6   8   4      744.09      816.91     25.01 o 
   7   8   4    11056.51    10863.64    278.36 o 
   8   8   4     8732.02     8452.13    214.74 o 
   9   8   4     2881.26     2740.02    143.50 o 
  10   8   4      398.07      434.21     77.35 o 
  11   8   4      262.50      280.39     82.63 o 
  12   8   4      951.50      857.93    103.78 o 
   1   9   4     7558.18     7685.23    181.95 o 
   2   9   4    19139.05    19047.14    358.16 o 
   3   9   4      312.84      298.78     11.31 o 
   4   9   4     8496.34     8583.24    135.77 o 
   5   9   4    10716.24    11023.01    170.89 o 
   6   9   4     3869.87     3687.11     74.33 o 
   7   9   4     1597.70     1691.92     68.49 o 
   8   9   4     2217.16     2320.48     68.32 o 
   9   9   4     2922.82     2724.33    145.69 o 
  10   9   4     1282.93     1165.73     97.80 o 
  11   9   4      865.23      862.01     95.78 o 
  12   9   4      333.52      355.01     94.29 o 
   0  10   4    39727.12    39082.57    967.70 o 
   1  10   4     5687.91     5828.03    121.97 o 
   2  10   4     6023.27     6073.67    109.60 o 
   3  10   4     2527.21     2520.13     46.08 o 
   4  10   4    13511.28    13825.03    216.32 o 
   5  10   4     4547.99     4572.88     76.51 o 
   6  10   4     2658.15     2740.27     58.92 o 
   7  10   4     2109.02     2145.31     68.95 o 
   8  10   4     3151.51     2996.77     97.52 o 
   9  10   4      515.42      552.05    155.84 o 
  10  10   4      204.18      151.12     74.70 o 
  11  10   4        1.62      -74.07     78.32 o 
  12  10   4      205.83      191.16     94.72 o 
   1  11   4     9605.92    10159.77    219.19 o 
   2  11   4    30492.33    30922.09    552.04 o 
   3  11   4      912.08      784.93     18.41 o 
   4  11   4     9788.81     9323.33    146.30 o 
   5  11   4     5031.16     4950.69     86.69 o 
   6  11   4      693.38      728.04     23.70 o 
   7  11   4     5486.82     5482.48    138.86 o 
   8  11   4     1516.05     1426.01     64.03 o 
   9  11   4     2434.09     2402.38    138.28 o 
  10  11   4       34.99       26.07     71.05 o 
  11  11   4     2114.96     2079.56    157.34 o 
  12  11   4      709.02      706.35    104.17 o 
   0  12   4    38128.07    40916.33   1050.93 o 
   1  12   4     7829.55     7999.77    143.77 o 
   2  12   4     3866.15     4203.76     78.54 o 
   3  12   4    10856.34    10797.75    195.83 o 
   4  12   4      157.78      164.51     11.14 o 
   5  12   4     2843.18     2706.39     48.50 o 
   6  12   4     2082.95     1922.39     42.89 o 
   7  12   4     8122.82     7943.67    212.99 o 
   8  12   4     2687.89     2553.03     95.71 o 
   9  12   4     1641.31     1667.88    110.73 o 
  10  12   4      309.82      366.42    112.39 o 
  11  12   4     1429.67     1463.74    117.49 o 
  12  12   4      438.31      381.85     98.27 o 
   1  13   4     6711.22     6702.78    120.07 o 
   2  13   4     6647.27     6908.42    118.28 o 
   3  13   4     1442.07     1332.55     25.85 o 
   4  13   4     4485.49     4327.06     71.69 o 
   5  13   4     9401.27     9492.38    149.60 o 
   6  13   4     8328.44     8114.90    143.95 o 
   7  13   4     2681.60     2726.73     70.75 o 
   8  13   4      172.04      252.12     37.78 o 
   9  13   4     3569.95     3212.62    178.54 o 
  10  13   4     6486.69     6146.43    295.61 o 
  11  13   4     1150.17     1273.14    112.18 o 
  12  13   4     1320.90     1251.65    137.11 o 
   0  14   4     5456.60     4874.65    284.72 o 
   1  14   4    15678.67    15442.67    277.23 o 
   2  14   4     1806.61     1895.95     28.54 o 
   3  14   4     1031.37     1109.24     20.29 o 
   4  14   4     3440.04     3248.10     48.08 o 
   5  14   4     3101.77     3060.34     51.98 o 
   6  14   4     1894.98     1975.49     40.82 o 
   7  14   4      705.37      736.84     26.60 o 
   8  14   4     6247.38     6116.32    151.85 o 
   9  14   4     1049.27     1043.14     86.89 o 
  10  14   4       64.70      244.15     76.77 o 
  11  14   4      660.93      534.60     90.55 o 
  12  14   4      707.90      701.30    158.84 o 
   1  15   4     9606.29     9208.47    180.62 o 
   2  15   4     7090.57     6996.42    106.33 o 
   3  15   4    14011.73    13944.44    197.02 o 
   4  15   4      950.50     1089.44     20.94 o 
   5  15   4     1395.70     1259.28     24.99 o 
   6  15   4     4523.44     4463.05     85.32 o 
   7  15   4     4830.84     4674.73    100.58 o 
   8  15   4      390.94      463.56     33.22 o 
   9  15   4       19.30       55.49     45.99 o 
  10  15   4     3302.34     3115.91    167.93 o 
  11  15   4      185.73      183.43     82.57 o 
   0  16   4    10761.97    10323.08    220.83 o 
   1  16   4    22930.68    23332.80    395.75 o 
   2  16   4      334.94      372.77     11.35 o 
   3  16   4     1952.69     2129.75     32.60 o 
   4  16   4    10864.25    10489.90    157.89 o 
   5  16   4     5589.27     5305.98     88.44 o 
   6  16   4     1410.37     1492.82     34.31 o 
   7  16   4      484.17      474.08     22.81 o 
   8  16   4     4790.39     4854.96    117.33 o 
   9  16   4      373.10      355.60     30.20 o 
  10  16   4       60.58      136.39     75.03 o 
  11  16   4       94.91       75.22     81.99 o 
   1  17   4     4299.85     4414.57     80.08 o 
   2  17   4    11568.75    11377.99    174.66 o 
   3  17   4     7903.34     7799.12    112.25 o 
   4  17   4      300.69      345.88     12.48 o 
   5  17   4     1180.04     1142.46     24.57 o 
   6  17   4     5090.20     5058.22     93.76 o 
   7  17   4      522.38      536.54     22.71 o 
   8  17   4      295.50      327.15     24.08 o 
   9  17   4     1318.79     1520.59     58.05 o 
  10  17   4     3472.78     3535.66    179.06 o 
  11  17   4     1451.26     1581.98    122.35 o 
   0  18   4      276.36      254.37     12.50 o 
   1  18   4     1073.24     1046.77     22.13 o 
   2  18   4     2281.21     2704.48     38.93 o 
   3  18   4     9802.78     9866.57    139.68 o 
   4  18   4     1563.95     1532.16     25.99 o 
   5  18   4     3367.22     3270.64     57.84 o 
   6  18   4      276.79      396.94     18.01 o 
   7  18   4     4971.04     5234.12    123.61 o 
   8  18   4     2177.34     2193.41     60.46 o 
   9  18   4     6040.53     6013.52    152.59 o 
  10  18   4       33.62       78.67     77.35 o 
  11  18   4      201.32      371.51     87.87 o 
   1  19   4     3994.97     3818.73     55.83 o 
   2  19   4     5588.03     5371.34     87.47 o 
   3  19   4     6604.82     6565.19     91.49 o 
   4  19   4     4888.84     4698.61     71.81 o 
   5  19   4     5987.04     6016.55    103.18 o 
   6  19   4     1071.93      951.04     26.61 o 
   7  19   4     4504.35     4462.43     97.58 o 
   8  19   4     1139.73     1202.03     42.17 o 
   9  19   4     2465.24     2556.66     73.16 o 
  10  19   4      243.93      203.05     80.53 o 
  11  19   4     2367.48     2202.41    150.29 o 
   0  20   4    26137.94    26197.03    610.96 o 
   1  20   4     1402.59     1316.47     21.99 o 
   2  20   4     3199.85     3303.94     54.96 o 
   3  20   4     3422.09     3434.99     48.92 o 
   4  20   4     3956.69     3852.04     64.70 o 
   5  20   4     2451.44     2488.59     47.49 o 
   6  20   4     1745.54     1632.35     37.73 o 
   7  20   4     5223.59     5142.38    109.43 o 
   8  20   4       45.41       51.25     27.92 o 
   9  20   4     1636.74     1589.88     54.82 o 
  10  20   4      108.92       29.04     76.77 o 
  11  20   4      251.79      355.15    128.87 o 
   1  21   4     3201.23     3210.53     48.11 o 
   2  21   4    11327.77    10752.60    162.57 o 
   3  21   4     3397.53     3351.41     49.50 o 
   4  21   4     4311.55     4189.91     65.53 o 
   5  21   4     2331.56     2324.87     46.89 o 
   6  21   4     1500.62     1498.93     33.51 o 
   7  21   4     1121.34     1119.20     40.97 o 
   8  21   4      977.25     1028.82     38.83 o 
   9  21   4      898.99      934.98     39.59 o 
  10  21   4     1227.44     1269.48    108.06 o 
  11  21   4      705.88      785.22    148.35 o 
   0  22   4    15620.25    14800.10    332.12 o 
   1  22   4     2164.72     2140.39     31.48 o 
   2  22   4     2667.35     2547.70     39.67 o 
   3  22   4     2018.61     1997.72     33.07 o 
   4  22   4     4720.03     4659.61     79.42 o 
   5  22   4     1620.90     1595.24     37.10 o 
   6  22   4     4797.03     4598.42     89.44 o 
   7  22   4      986.08     1086.24     39.61 o 
   8  22   4     2123.18     2105.89     65.43 o 
   9  22   4      647.95      669.59     34.86 o 
  10  22   4      107.25      259.73     38.40 o 
  11  22   4      755.80      609.89    148.35 o 
   1  23   4      526.23      607.13     14.09 o 
   2  23   4     3340.75     3202.81     51.39 o 
   3  23   4      566.21      559.06     15.20 o 
   4  23   4      530.42      592.78     17.70 o 
   5  23   4     1405.63     1314.72     32.41 o 
   6  23   4     9195.16     9034.33    164.82 o 
   7  23   4      781.50      701.11     31.54 o 
   8  23   4      587.74      600.05     32.41 o 
   9  23   4      556.68      569.22     32.77 o 
  10  23   4     4573.82     4468.91    219.53 o 
  11  23   4      555.40      485.52    139.36 o 
   0  24   4     5193.00     4932.15    113.06 o 
   1  24   4     6445.48     6343.69     89.61 o 
   2  24   4      413.80      422.60     13.44 o 
   3  24   4        7.88       58.26      9.43 o 
   4  24   4     9786.14     9321.63    152.15 o 
   5  24   4     3323.11     3361.54     65.66 o 
   6  24   4     1918.42     1895.97     44.57 o 
   7  24   4       74.13      119.31     24.60 o 
   8  24   4     5517.07     5417.33    138.71 o 
   9  24   4      362.09      423.32     32.41 o 
  10  24   4       65.31      225.79     42.16 o 
  11  24   4      185.86      220.28    133.37 o 
   1  25   4     4365.90     4060.91     67.09 o 
   2  25   4     1263.69     1215.42     22.78 o 
   3  25   4     7943.23     7668.70    116.11 o 
   4  25   4      503.61      580.98     21.39 o 
   5  25   4     1490.09     1504.11     34.71 o 
   6  25   4     2409.08     2341.76     52.91 o 
   7  25   4     2765.67     2642.10     71.47 o 
   8  25   4      287.31      341.04     30.70 o 
   9  25   4     1220.39     1252.95     48.70 o 
  10  25   4     1879.33     1909.70     73.88 o 
  11  25   4      259.81      388.11    137.86 o 
   0  26   4     1569.93     1399.94     37.19 o 
   1  26   4     5432.69     5262.47     84.82 o 
   2  26   4      665.77      728.21     18.70 o 
   3  26   4     2779.31     2832.87     43.68 o 
   4  26   4     2807.45     2624.09     49.43 o 
   5  26   4     4533.56     4416.37     83.06 o 
   6  26   4      898.44      932.82     30.07 o 
   7  26   4      385.86      413.17     29.45 o 
   8  26   4      144.48      119.28     29.11 o 
   9  26   4     1233.99     1207.18     50.50 o 
  10  26   4      131.70      197.02     34.98 o 
   1  27   4     2666.94     2776.31     51.93 o 
   2  27   4     3418.30     3371.48     59.19 o 
   3  27   4    10328.17     9964.53    146.20 o 
   4  27   4       85.12       86.77     13.14 o 
   5  27   4     2902.07     2930.10     57.30 o 
   6  27   4     1393.75     1382.06     42.73 o 
   7  27   4      962.39     1081.80     40.95 o 
   8  27   4     1098.60     1063.35     43.50 o 
   9  27   4      413.94      497.67     36.89 o 
  10  27   4     1763.74     1738.04     72.71 o 
   0  28   4      356.28      354.36     19.19 o 
   1  28   4     4011.78     3757.87     65.04 o 
   2  28   4      505.18      543.25     17.18 o 
   3  28   4     4076.66     4241.83     66.34 o 
   4  28   4      736.39      692.76     19.32 o 
   5  28   4      280.43      348.76     20.05 o 
   6  28   4      510.94      572.21     28.09 o 
   7  28   4     4284.21     4191.11    106.87 o 
   8  28   4      628.37      710.60     39.05 o 
   9  28   4     3366.54     3289.25     97.27 o 
  10  28   4       49.72      112.17     36.68 o 
   1  29   4     3279.36     3203.92     57.00 o 
   2  29   4     6958.64     6925.46    118.52 o 
   3  29   4     2140.55     2174.58     39.12 o 
   4  29   4     1307.53     1303.58     27.89 o 
   5  29   4     2545.58     2501.48     54.66 o 
   6  29   4      700.00      797.38     30.82 o 
   7  29   4     1530.03     1578.25     56.15 o 
   8  29   4      167.73      154.65     32.84 o 
   9  29   4     1021.79     1190.27     56.88 o 
  10  29   4     1252.63     1294.42     55.30 o 
   0  30   4    11410.07    11461.29    300.81 o 
   1  30   4      122.55      152.96     12.16 o 
   2  30   4     1479.62     1472.98     37.03 o 
   3  30   4     1011.38     1084.64     25.87 o 
   4  30   4     7160.37     6931.58    122.65 o 
   5  30   4       45.36       95.81     15.81 o 
   6  30   4     2634.12     2568.28     66.57 o 
   7  30   4     1482.57     1559.16     53.71 o 
   8  30   4      348.54      374.28     36.18 o 
   9  30   4      737.33      758.00     43.13 o 
  10  30   4      293.80      354.88     37.54 o 
   1  31   4     1876.25     1965.69     38.39 o 
   2  31   4     9302.52     9208.16    171.43 o 
   3  31   4     1988.09     2004.21     45.19 o 
   4  31   4     1544.61     1537.82     40.99 o 
   5  31   4     1440.75     1382.42     36.76 o 
   6  31   4     3298.58     3235.15     87.58 o 
   7  31   4      293.67      314.39     32.87 o 
   8  31   4      111.32      168.15     34.61 o 
   9  31   4       39.22       30.93     35.02 o 
  10  31   4      521.92      573.26     41.23 o 
   0  32   4     5742.56     5333.79    125.23 o 
   1  32   4     4866.62     4764.82     77.51 o 
   2  32   4      382.79      505.41     20.87 o 
   3  32   4     3831.44     4057.78     82.88 o 
   4  32   4     1707.68     1730.07     38.71 o 
   5  32   4     2579.12     2488.32     53.68 o 
   6  32   4     2653.41     2740.61     90.25 o 
   7  32   4     1039.45     1070.09     53.35 o 
   8  32   4     1115.88     1240.81     55.04 o 
   9  32   4      775.72      760.22     44.79 o 
   1  33   4     2568.49     2458.38     46.09 o 
   2  33   4     3208.81     3135.73     63.90 o 
   3  33   4     2165.41     2381.19     51.41 o 
   4  33   4     1601.11     1634.82     36.40 o 
   5  33   4      669.38      724.60     23.90 o 
   6  33   4     2562.29     2530.49     88.72 o 
   7  33   4      251.92      294.95     41.28 o 
   8  33   4      392.03      475.71     40.40 o 
   9  33   4     1271.34     1322.52     58.22 o 
   0  34   4      397.65      385.67     24.30 o 
   1  34   4     2123.29     2025.82     41.89 o 
   2  34   4       44.29       52.72     20.13 o 
   3  34   4      611.29      574.45     26.16 o 
   4  34   4     3135.60     3061.82     61.98 o 
   5  34   4      561.53      589.07     27.20 o 
   6  34   4     1317.24     1301.08     49.47 o 
   7  34   4      914.93     1030.88     53.15 o 
   8  34   4     2622.17     2666.12    104.61 o 
   9  34   4     1079.28     1144.73     52.24 o 
   1  35   4     3762.29     3743.99     69.32 o 
   2  35   4        2.71        4.96     22.74 o 
   3  35   4     3878.36     3821.34     88.02 o 
   4  35   4      661.83      637.26     23.06 o 
   5  35   4      555.11      609.99     23.77 o 
   6  35   4     1452.30     1383.94     53.53 o 
   7  35   4      640.36      733.30     59.70 o 
   8  35   4       12.83       92.35     47.62 o 
   9  35   4      744.20      809.83     46.83 o 
   0  36   4     2501.89     2288.36     69.62 o 
   1  36   4     2558.17     2542.90     50.19 o 
   2  36   4       68.24      117.56     25.03 o 
   3  36   4      479.96      618.49     27.59 o 
   4  36   4      707.94      693.34     24.31 o 
   5  36   4     4176.46     4177.42     83.00 o 
   6  36   4      247.83      263.63     32.68 o 
   7  36   4      785.13      732.06     49.18 o 
   8  36   4      196.48      191.84     48.41 o 
   9  36   4      725.24      815.80     59.26 o 
   1  37   4     1479.04     1466.95     38.94 o 
   2  37   4     4488.93     4314.84    108.86 o 
   3  37   4     2691.56     2618.83     65.79 o 
   4  37   4       96.79      107.95     18.78 o 
   5  37   4     1684.94     1669.22     42.81 o 
   6  37   4     1935.89     1894.09     62.53 o 
   7  37   4      374.72      423.81     46.55 o 
   8  37   4      102.14      176.64     49.72 o 
   0  38   4     3662.85     3580.00    112.30 o 
   1  38   4       64.68      102.76     19.03 o 
   2  38   4      253.46      274.42     28.04 o 
   3  38   4     2025.42     2000.33     54.25 o 
   4  38   4     2431.32     2371.03     51.60 o 
   5  38   4       15.84       80.57     20.27 o 
   6  38   4      565.00      575.50     37.33 o 
   7  38   4     1819.14     1850.22     75.79 o 
   8  38   4      835.02      870.72     60.20 o 
   1  39   4     3132.51     2935.30     61.17 o 
   2  39   4     3057.28     3066.02     81.53 o 
   3  39   4      103.12      161.36     26.11 o 
   4  39   4      427.53      486.75     22.47 o 
   5  39   4     3502.18     3495.04     74.27 o 
   6  39   4      748.48      752.65     39.30 o 
   7  39   4      681.64      695.88     50.11 o 
   8  39   4       38.88      103.42     49.65 o 
   0  40   4     5674.91     5286.17    204.50 o 
   1  40   4      693.32      672.67     27.47 o 
   2  40   4        3.00      123.00     29.30 o 
   3  40   4      498.90      521.09     29.96 o 
   4  40   4     1949.47     1933.02     49.12 o 
   5  40   4      610.56      635.24     26.50 o 
   6  40   4      204.76      179.43     33.67 o 
   7  40   4     1501.97     1527.71     70.07 o 
   8  40   4      143.69      164.76     64.44 o 
   1  41   4      391.10      374.11     26.57 o 
   2  41   4     4297.24     4268.59    114.04 o 
   3  41   4     1225.87     1258.10     44.15 o 
   4  41   4      872.33      839.17     43.31 o 
   5  41   4      232.88      234.29     21.95 o 
   6  41   4      839.01      786.76     41.00 o 
   7  41   4      624.46      718.41     67.01 o 
   0  42   4     3720.54     3629.08    112.30 o 
   1  42   4     1154.74     1201.73     45.18 o 
   2  42   4      382.77      449.03     35.20 o 
   3  42   4      936.10      922.89     42.37 o 
   4  42   4      334.02      381.27     33.08 o 
   5  42   4      579.96      650.34     39.59 o 
   6  42   4      681.38      687.04     59.69 o 
   7  42   4      956.48     1015.43    110.14 o 
   1  43   4      885.53     1018.52     40.20 o 
   2  43   4      308.95      312.53     34.01 o 
   3  43   4      940.20     1016.47     46.21 o 
   4  43   4      939.88     1013.67     46.50 o 
   5  43   4       58.73      108.51     24.99 o 
   6  43   4     1177.30     1090.97     52.00 o 
   7  43   4       93.07      128.37     39.08 o 
   0  44   4      820.08      826.99     45.84 o 
   1  44   4      809.47      861.42     38.10 o 
   2  44   4      365.80      438.03     61.44 o 
   3  44   4      376.61      500.85     36.99 o 
   4  44   4     1620.92     1590.86     58.43 o 
   5  44   4      221.40      242.03     27.42 o 
   6  44   4      456.42      515.46     38.44 o 
   1  45   4     1055.31     1116.45     43.01 o 
   2  45   4     1032.81      932.57     62.49 o 
   3  45   4     3099.00     3090.96     89.05 o 
   4  45   4      874.38      938.49     42.78 o 
   5  45   4       13.58       -3.14     31.54 o 
   6  45   4      840.46      763.05     53.49 o 
   0  46   4     2506.45     2524.60     88.73 o 
   1  46   4     5706.81     5597.64    143.00 o 
   2  46   4      527.53      557.72     55.07 o 
   3  46   4      758.07      855.01     43.65 o 
   4  46   4     1299.89     1300.37     52.78 o 
   5  46   4     1193.00     1298.12     54.85 o 
   6  46   4       63.34      122.54     41.43 o 
   1  47   4      197.40      362.76     30.95 o 
   2  47   4     2568.49     2632.83    132.62 o 
   3  47   4     2043.36     2185.71     78.44 o 
   4  47   4       62.45       93.55     34.36 o 
   5  47   4      320.74      332.41     33.36 o 
   0  48   4     1507.59     1383.19     61.10 o 
   1  48   4      908.66      933.27     48.34 o 
   2  48   4      244.69      299.16     54.04 o 
   3  48   4      433.25      506.50     44.13 o 
   4  48   4      757.36      848.87     44.25 o 
   5  48   4      350.31      413.79     41.18 o 
   1  49   4      158.42      212.07     36.19 o 
   2  49   4      208.07      225.78     53.50 o 
   3  49   4      110.73       86.65     39.99 o 
   4  49   4       62.14       57.63     35.23 o 
   0  50   4      698.72      632.98     45.35 o 
   1  50   4      629.85      603.14     41.48 o 
   2  50   4      142.39      139.94     53.50 o 
   3  50   4      772.07      826.94     63.55 o 
   4  50   4      374.58      377.50     42.48 o 
   1  51   4      722.12      645.63     60.37 o 
   2  51   4     2170.53     2174.64    104.90 o 
   3  51   4      717.79      759.18     61.98 o 
   0  52   4     1643.44     1694.10     67.98 o 
   1  52   4      603.21      603.15     51.11 o 
   2  52   4      416.06      409.09     78.67 o 
   2   0   5    40799.63    43159.48   1175.60 o 
   4   0   5     5705.11     5819.44    136.81 o 
   6   0   5     1575.75     1544.39     47.16 o 
   8   0   5     1991.43     2346.20    173.31 o 
  10   0   5     1114.45     1200.32     81.63 o 
   0   1   5    28460.53    30722.41   1408.22 o 
   1   1   5     9152.30     9654.45    266.19 o 
   2   1   5     3324.13     3505.21     77.04 o 
   3   1   5     6428.86     6622.73    127.17 o 
   4   1   5     4674.54     4544.63     80.70 o 
   5   1   5     2385.24     2103.34     34.98 o 
   6   1   5     2789.65     2609.13     50.73 o 
   7   1   5     3836.36     3742.83     67.75 o 
   8   1   5    11175.31    11112.73    268.97 o 
   9   1   5     1338.50     1344.93     51.03 o 
  10   1   5      123.76       87.80     39.38 o 
  11   1   5     1137.16     1084.55    103.83 o 
   1   2   5     9850.13    10398.41    254.95 o 
   2   2   5    11019.29    10423.99    219.84 o 
   3   2   5     2354.89     2333.04     49.18 o 
   4   2   5     5543.02     5508.11    100.36 o 
   5   2   5    11229.22    10990.26    166.47 o 
   6   2   5     2422.33     2278.08     45.06 o 
   7   2   5     3238.46     3078.01     60.12 o 
   8   2   5        0.16       32.68     32.94 o 
   9   2   5     4457.91     4345.58    112.13 o 
  10   2   5       75.77       15.61     38.48 o 
  11   2   5      828.82      722.28    134.87 o 
   1   3   5    15980.60    16205.65    433.25 o 
   2   3   5      264.72      322.91     16.28 o 
   3   3   5     5173.10     5523.08    101.94 o 
   4   3   5     4550.98     4646.51     84.07 o 
   5   3   5     5776.32     5697.06     89.91 o 
   6   3   5     1716.27     1703.25     35.99 o 
   7   3   5     1402.47     1260.68     36.19 o 
   8   3   5     2162.32     2114.89     68.66 o 
   9   3   5     1947.86     2022.29     65.65 o 
  10   3   5      207.09      197.39     40.57 o 
  11   3   5      895.62      923.08    136.36 o 
   1   4   5     1731.63     1641.71     46.69 o 
   2   4   5     5492.37     5685.93    125.97 o 
   3   4   5     5712.54     6024.83    110.74 o 
   4   4   5     2697.69     2626.59     51.91 o 
   5   4   5    14873.41    14866.27    217.16 o 
   6   4   5     2319.69     2238.69     45.72 o 
   7   4   5     3118.08     3111.06     61.08 o 
   8   4   5      196.26      205.81     28.08 o 
   9   4   5     4999.61     4941.97    124.94 o 
  10   4   5     2233.25     2089.74     79.63 o 
  11   4   5     3079.76     3103.41    253.25 o 
   0   5   5     6227.39     6544.89    279.16 o 
   1   5   5    15880.03    15902.94    388.51 o 
   2   5   5     1519.22     1682.02     45.12 o
[truncated: 150,653 more chars]
